# Supplementary material for: Construction of a new immune-related lncRNA model and prediction of treatment and survival prognosis of human colon cancer
Source: World J Surg Oncol. 2022 Mar 6;20:71. doi: 10.1186/s12957-022-02508-2 (PMC8900415; doi:10.1186/s12957-022-02508-2)
Supplement: Supplementary file 1 — Additional file 1: Table S1. A total of 1093 immune-related lncRNAs were identified by co-expression analysis. [file 12957_2022_2508_MOESM1_ESM.xlsx]

## Sheet: Sheet1
A total of 1093 immune-related lncRNAs were identified by co-expression analysis
immuneGene	lncRNA	cor	pvalue	Regulation
PSMD8	AL160006.1	-0.538707	5.93408e-37	negative
ECPAS	AL160006.1	0.42614	2.72667e-22	postive
TMSB10	AL160006.1	-0.413097	6.42185e-21	negative
ZC3HAV1	AL160006.1	0.497742	5.61299e-31	postive
MAVS	AL160006.1	0.40819	2.03478e-20	postive
RBP5	AL160006.1	0.40211	8.2734e-20	postive
PRDX2	AL160006.1	-0.458901	5.18635e-26	negative
SP1	AL160006.1	0.452989	2.60918e-25	postive
DDX17	AL160006.1	0.535807	1.6739e-36	postive
PPP4C	AL160006.1	-0.43383	3.96482e-23	negative
NFAT5	AL160006.1	0.414847	4.23686e-21	postive
IKBKB	AL160006.1	0.407187	2.56966e-20	postive
LTB4R2	AL160006.1	0.445816	1.7765e-24	postive
MYDGF	AL160006.1	-0.451105	4.33717e-25	negative
CMTM4	AL160006.1	0.471446	1.51327e-27	postive
ACVR2B	AL160006.1	0.48258	5.80143e-29	postive
IL11RA	AL160006.1	0.453546	2.24389e-25	postive
NR2C2	AL160006.1	0.58744	3.20651e-45	postive
NR6A1	AL160006.1	0.41962	1.34582e-21	postive
PPARA	AL160006.1	0.486743	1.66137e-29	postive
SH3BP2	AL160006.1	0.524402	8.97717e-35	postive
SOS1	AL160006.1	0.451646	3.74934e-25	postive
BRAF	AL160006.1	0.42504	3.57824e-22	postive
CBL	AL160006.1	0.510102	1.07352e-32	postive
CALR	AC120053.1	-0.435104	2.86702e-23	negative
CREB1	AC120053.1	0.625828	8.58506e-53	postive
NFYA	AC120053.1	0.430124	1.01026e-22	postive
NFYB	AC120053.1	0.404289	5.02127e-20	postive
PSMD2	AC120053.1	-0.410682	1.13549e-20	negative
PSMD8	AC120053.1	-0.458389	5.97294e-26	negative
RFXAP	AC120053.1	0.628695	2.11419e-53	postive
UBR1	AC120053.1	0.423607	5.09054e-22	postive
LEAP2	AC120053.1	0.413206	6.25837e-21	postive
IFNAR1	AC120053.1	0.403474	6.05474e-20	postive
R3HDML	AC120053.1	0.550624	7.51894e-39	postive
NEDD4	AC120053.1	0.453443	2.307e-25	postive
CYLD	AC120053.1	0.431162	7.78245e-23	postive
EIF2AK2	AC120053.1	0.472422	1.14232e-27	postive
NOD1	AC120053.1	0.471328	1.56567e-27	postive
MAPK8	AC120053.1	0.447666	1.08776e-24	postive
LMBR1	AC120053.1	0.48905	8.2467e-30	postive
LIMS1	AC120053.1	0.428477	1.52536e-22	postive
IREB2	AC120053.1	0.401513	9.48161e-20	postive
DDX17	AC120053.1	0.568187	8.65118e-42	postive
SEPTIN7	AC120053.1	0.427724	1.84034e-22	postive
TANK	AC120053.1	0.489571	7.03482e-30	postive
PTK2	AC120053.1	0.444531	2.49273e-24	postive
NFAT5	AC120053.1	0.686992	2.60415e-67	postive
PIK3CA	AC120053.1	0.66455	1.3876e-61	postive
PIK3CB	AC120053.1	0.522418	1.76717e-34	postive
GSK3B	AC120053.1	0.616678	6.82071e-51	postive
CDNF	AC120053.1	0.437722	1.46613e-23	postive
MYDGF	AC120053.1	-0.419517	1.37984e-21	negative
HDGFL3	AC120053.1	0.415801	3.37347e-21	postive
IL6ST	AC120053.1	0.501447	1.74364e-31	postive
ACVR2A	AC120053.1	0.595798	8.78532e-47	postive
ACVR2B	AC120053.1	0.634718	1.0615e-54	postive
ANGPTL1	AC120053.1	0.483486	4.42466e-29	postive
BMPR1A	AC120053.1	0.58748	3.15174e-45	postive
BMPR2	AC120053.1	0.612082	5.81742e-50	postive
CRLF3	AC120053.1	0.402055	8.37798e-20	postive
LEPR	AC120053.1	0.536716	1.2108e-36	postive
NR1D2	AC120053.1	0.56258	7.84296e-41	postive
NR2C2	AC120053.1	0.603815	2.52128e-48	postive
NR6A1	AC120053.1	0.431234	7.64327e-23	postive
PRLR	AC120053.1	0.492237	3.10604e-30	postive
RARB	AC120053.1	0.409079	1.6533e-20	postive
RORA	AC120053.1	0.59207	4.42712e-46	postive
TGFBR1	AC120053.1	0.463712	1.36067e-26	postive
SOS1	AC120053.1	0.577491	2.02957e-43	postive
SOS2	AC120053.1	0.535045	2.19435e-36	postive
BRAF	AC120053.1	0.624831	1.39221e-52	postive
PAK2	AC120053.1	0.456119	1.11361e-25	postive
CBL	AC120053.1	0.493846	1.88994e-30	postive
CBLB	AC120053.1	0.566379	1.76984e-41	postive
NR2C2	HOXB-AS4	0.442283	4.49415e-24	postive
PPARA	HOXB-AS4	0.403829	5.58123e-20	postive
PRLR	HOXB-AS4	0.403554	5.94448e-20	postive
CREB1	AL049840.6	0.440141	7.84726e-24	postive
CXCL5	AL049840.6	0.424551	4.03625e-22	postive
LEAP2	AL049840.6	0.423893	4.74491e-22	postive
ZC3HAV1	AL049840.6	0.404768	4.49676e-20	postive
TLR2	AL049840.6	0.406624	2.92858e-20	postive
CYLD	AL049840.6	0.401586	9.32427e-20	postive
WNT5A	AL049840.6	0.403174	6.48589e-20	postive
NFKBIZ	AL049840.6	0.458097	6.47173e-26	postive
SP1	AL049840.6	0.412658	7.12597e-21	postive
DDX17	AL049840.6	0.562535	7.98315e-41	postive
IRF9	AL049840.6	0.443721	3.08419e-24	postive
NFAT5	AL049840.6	0.575761	4.11552e-43	postive
MALT1	AL049840.6	0.457081	8.55583e-26	postive
AKT3	AL049840.6	0.44049	7.16823e-24	postive
FGF7	AL049840.6	0.421816	7.89122e-22	postive
IL6ST	AL049840.6	0.424678	3.91156e-22	postive
INHBA	AL049840.6	0.410415	1.20907e-20	postive
NAMPT	AL049840.6	0.429335	1.23103e-22	postive
TNFSF15	AL049840.6	0.407916	2.16893e-20	postive
ACVR2A	AL049840.6	0.415513	3.61437e-21	postive
ACVR2B	AL049840.6	0.501627	1.64639e-31	postive
ANGPTL1	AL049840.6	0.406888	2.75464e-20	postive
BMPR2	AL049840.6	0.414211	4.92979e-21	postive
IL1RAP	AL049840.6	0.446986	1.3031e-24	postive
NR2C2	AL049840.6	0.514117	2.86654e-33	postive
RORA	AL049840.6	0.506984	2.95805e-32	postive
TGFBR1	AL049840.6	0.492957	2.48757e-30	postive
SH3BP2	AL049840.6	0.502154	1.39268e-31	postive
SOS1	AL049840.6	0.430887	8.34158e-23	postive
BRAF	AL049840.6	0.503938	7.87958e-32	postive
CBL	AL049840.6	0.528774	1.98549e-35	postive
CBLB	AL049840.6	0.427335	2.0272e-22	postive
RASGRP1	AL049840.6	0.47616	3.85989e-28	postive
TRAJ12	AL049840.6	0.410387	1.21708e-20	postive
RFXAP	SNHG20	0.414339	4.78114e-21	postive
R3HDML	SNHG20	0.536471	1.32147e-36	postive
AGER	SNHG20	0.402615	7.3728e-20	postive
PLXNB1	SNHG20	0.445617	1.87242e-24	postive
IL11RA	SNHG20	0.443492	3.27539e-24	postive
NR6A1	SNHG20	0.535771	1.69564e-36	postive
TNFRSF25	SNHG20	0.415037	4.04922e-21	postive
PLCG1	SNHG20	0.452599	2.89929e-25	postive
CREB1	MIATNB	0.644645	6.6163e-57	postive
ECPAS	MIATNB	0.425091	3.53332e-22	postive
UBR1	MIATNB	0.561171	1.356e-40	postive
LEAP2	MIATNB	0.447786	1.05361e-24	postive
ZC3HAV1	MIATNB	0.591024	6.94346e-46	postive
RBP5	MIATNB	0.536673	1.22931e-36	postive
MAPK1	MIATNB	0.450188	5.54743e-25	postive
NEDD4	MIATNB	0.415327	3.77872e-21	postive
IL15	MIATNB	0.450596	4.97276e-25	postive
CYLD	MIATNB	0.594557	1.50858e-46	postive
ITGAV	MIATNB	0.494563	1.51321e-30	postive
EIF2AK2	MIATNB	0.572728	1.40661e-42	postive
NOD1	MIATNB	0.40843	1.92385e-20	postive
MAPK8	MIATNB	0.573677	9.58986e-43	postive
AHNAK	MIATNB	0.460806	3.06083e-26	postive
TLR1	MIATNB	0.440251	7.62703e-24	postive
NFKBIZ	MIATNB	0.427199	2.09699e-22	postive
LMBR1	MIATNB	0.458022	6.60799e-26	postive
SP1	MIATNB	0.583576	1.63283e-44	postive
LIMS1	MIATNB	0.43933	9.68194e-24	postive
IREB2	MIATNB	0.514385	2.62291e-33	postive
DDX17	MIATNB	0.751578	3.83174e-87	postive
IRF9	MIATNB	0.417359	2.32197e-21	postive
TANK	MIATNB	0.512109	5.56113e-33	postive
PIK3CG	MIATNB	0.47151	1.48592e-27	postive
JAK2	MIATNB	0.444031	2.84282e-24	postive
RNASE2	MIATNB	0.414531	4.56762e-21	postive
PPP3CA	MIATNB	0.409407	1.5312e-20	postive
NFAT5	MIATNB	0.70305	9.73114e-72	postive
NFATC3	MIATNB	0.563508	5.46104e-41	postive
MALT1	MIATNB	0.527479	3.1113e-35	postive
PIK3CA	MIATNB	0.617528	4.57002e-51	postive
PIK3CB	MIATNB	0.458503	5.78731e-26	postive
AKT3	MIATNB	0.483837	3.98414e-29	postive
GSK3B	MIATNB	0.504628	6.31604e-32	postive
RASGRP3	MIATNB	0.463238	1.55395e-26	postive
LTB4R2	MIATNB	0.423435	5.30932e-22	postive
PLXNC1	MIATNB	0.522572	1.67719e-34	postive
CMTM1	MIATNB	0.415079	4.00862e-21	postive
FGF7	MIATNB	0.433438	4.37941e-23	postive
IL6ST	MIATNB	0.587091	3.7175e-45	postive
INHBA	MIATNB	0.404524	4.75725e-20	postive
OGN	MIATNB	0.4252	3.43944e-22	postive
RABEP1	MIATNB	0.462266	2.03878e-26	postive
TNFSF15	MIATNB	0.437101	1.71948e-23	postive
ACVR2A	MIATNB	0.606653	7.00079e-49	postive
ACVR2B	MIATNB	0.653965	4.72108e-59	postive
ANGPTL1	MIATNB	0.477284	2.77793e-28	postive
BMPR1A	MIATNB	0.57528	5.00603e-43	postive
BMPR2	MIATNB	0.573849	8.94307e-43	postive
CRLF3	MIATNB	0.438306	1.26125e-23	postive
IL1RAP	MIATNB	0.442879	3.84585e-24	postive
INSR	MIATNB	0.411062	1.03851e-20	postive
LEPR	MIATNB	0.456921	8.93974e-26	postive
NR1D2	MIATNB	0.500389	2.43783e-31	postive
NR2C2	MIATNB	0.785882	2.23553e-100	postive
NR3C1	MIATNB	0.50504	5.53509e-32	postive
PPARA	MIATNB	0.52708	3.57173e-35	postive
PRLR	MIATNB	0.454255	1.85066e-25	postive
RARB	MIATNB	0.432819	5.12297e-23	postive
RORA	MIATNB	0.646944	1.98693e-57	postive
TGFBR1	MIATNB	0.54909	1.33248e-38	postive
SH3BP2	MIATNB	0.470615	1.92112e-27	postive
SOS1	MIATNB	0.60251	4.52385e-48	postive
SOS2	MIATNB	0.527388	3.21096e-35	postive
BRAF	MIATNB	0.692822	6.94875e-69	postive
PTPRC	MIATNB	0.415268	3.83241e-21	postive
TEC	MIATNB	0.508712	1.68868e-32	postive
CBL	MIATNB	0.613767	2.66231e-50	postive
CBLB	MIATNB	0.622589	4.106e-52	postive
RASGRP1	MIATNB	0.590511	8.6553e-46	postive
PDK1	MIATNB	0.495692	1.0652e-30	postive
TRAJ12	MIATNB	0.559502	2.58413e-40	postive
EIF2AK2	FAM111A-DT	0.426202	2.68512e-22	postive
DDX17	FAM111A-DT	0.418247	1.8752e-21	postive
GSK3B	FAM111A-DT	0.423936	4.69496e-22	postive
NR2C2	FAM111A-DT	0.418123	1.93223e-21	postive
SOS1	FAM111A-DT	0.401729	9.02587e-20	postive
DDX17	AC145423.2	0.449804	6.14851e-25	postive
NFAT5	AC145423.2	0.461729	2.36815e-26	postive
ACVR2B	AC145423.2	0.442259	4.52209e-24	postive
RORA	AC145423.2	0.422159	7.25669e-22	postive
BRAF	AC145423.2	0.428334	1.58063e-22	postive
CREB1	FTX	0.805527	4.1211e-109	postive
RFXAP	FTX	0.446822	1.36124e-24	postive
UBR1	FTX	0.567821	1.00034e-41	postive
ZC3HAV1	FTX	0.575214	5.14045e-43	postive
IFNAR1	FTX	0.43139	7.34865e-23	postive
ANOS1	FTX	0.483575	4.30879e-29	postive
NEDD4	FTX	0.486445	1.8178e-29	postive
IL15	FTX	0.446454	1.5004e-24	postive
CYLD	FTX	0.643376	1.2797e-56	postive
ITGAV	FTX	0.589228	1.49784e-45	postive
EIF2AK2	FTX	0.637311	2.86903e-55	postive
MAPK8	FTX	0.638724	1.39894e-55	postive
PDGFRA	FTX	0.450051	5.756e-25	postive
WNT5A	FTX	0.483097	4.97091e-29	postive
TLR1	FTX	0.460392	3.43354e-26	postive
FGF2	FTX	0.465861	7.43182e-27	postive
LMBR1	FTX	0.596378	6.81531e-47	postive
SP1	FTX	0.5405	3.11062e-37	postive
LIMS1	FTX	0.619977	1.43193e-51	postive
IREB2	FTX	0.613833	2.58192e-50	postive
RELA	FTX	-0.436318	2.10207e-23	negative
DDX17	FTX	0.67264	1.36815e-63	postive
LANCL1	FTX	0.412889	6.74618e-21	postive
ABCC4	FTX	0.413773	5.47095e-21	postive
TANK	FTX	0.539085	5.18062e-37	postive
PIK3CG	FTX	0.427202	2.09531e-22	postive
RNASE2	FTX	0.521536	2.3852e-34	postive
PPP3CA	FTX	0.460781	3.08234e-26	postive
PPP3CB	FTX	0.495721	1.05546e-30	postive
NFAT5	FTX	0.860078	9.1385e-140	postive
NFATC3	FTX	0.556047	9.70981e-40	postive
KRAS	FTX	0.510473	9.50988e-33	postive
NRAS	FTX	0.423462	5.27463e-22	postive
MALT1	FTX	0.600359	1.1792e-47	postive
PIK3CA	FTX	0.792342	3.81753e-103	postive
PIK3CB	FTX	0.529133	1.75263e-35	postive
AKT3	FTX	0.585618	6.92737e-45	postive
GSK3B	FTX	0.689899	4.32105e-68	postive
RASGRP3	FTX	0.40658	2.95859e-20	postive
PLXNC1	FTX	0.554894	1.5054e-39	postive
FGF7	FTX	0.514687	2.37316e-33	postive
GMFB	FTX	0.443592	3.19063e-24	postive
HDGFL3	FTX	0.409117	1.63899e-20	postive
IL6ST	FTX	0.731462	2.38388e-80	postive
INHBA	FTX	0.489353	7.51874e-30	postive
OGN	FTX	0.514967	2.16244e-33	postive
RABEP1	FTX	0.416127	3.12071e-21	postive
ACVR2A	FTX	0.725342	2.10612e-78	postive
ACVR2B	FTX	0.698315	2.11112e-70	postive
ANGPTL1	FTX	0.568639	7.22969e-42	postive
BMPR1A	FTX	0.6588	3.3907e-60	postive
BMPR2	FTX	0.829908	1.87833e-121	postive
CALCRL	FTX	0.415323	3.78162e-21	postive
CRLF3	FTX	0.477909	2.31273e-28	postive
IGF1R	FTX	0.459745	4.10783e-26	postive
IL1RAP	FTX	0.493596	2.04184e-30	postive
LEPR	FTX	0.553866	2.22189e-39	postive
NR1D2	FTX	0.612606	4.56403e-50	postive
NR2C2	FTX	0.678812	3.64917e-65	postive
NR3C1	FTX	0.572585	1.48997e-42	postive
PRLR	FTX	0.565619	2.38724e-41	postive
RARB	FTX	0.484964	2.84081e-29	postive
RORA	FTX	0.834422	5.92135e-124	postive
TGFBR1	FTX	0.689432	5.77519e-68	postive
PTPN11	FTX	0.407345	2.47709e-20	postive
SOS1	FTX	0.744841	8.51164e-85	postive
SOS2	FTX	0.60227	5.03572e-48	postive
BRAF	FTX	0.805473	4.37212e-109	postive
TEC	FTX	0.453349	2.36638e-25	postive
PAK2	FTX	0.49903	3.74374e-31	postive
CBL	FTX	0.655847	1.70381e-59	postive
CBLB	FTX	0.710332	7.59921e-74	postive
RASGRP1	FTX	0.594254	1.72102e-46	postive
PDK1	FTX	0.499835	2.90422e-31	postive
CALR	AC073487.1	-0.403113	6.57826e-20	negative
CREB1	AC073487.1	0.702356	1.5337e-71	postive
PSMC3	AC073487.1	-0.421887	7.7544e-22	negative
PSMD4	AC073487.1	-0.427016	2.19449e-22	negative
RFXANK	AC073487.1	-0.418508	1.76095e-21	negative
UBXN1	AC073487.1	-0.420232	1.16016e-21	negative
UBR1	AC073487.1	0.590556	8.4868e-46	postive
CXCL8	AC073487.1	0.516863	1.15017e-33	postive
CXCL5	AC073487.1	0.437156	1.69564e-23	postive
LEAP2	AC073487.1	0.461597	2.45657e-26	postive
ZC3HAV1	AC073487.1	0.662526	4.30876e-61	postive
TLR2	AC073487.1	0.537609	8.79855e-37	postive
IL1B	AC073487.1	0.50845	1.83925e-32	postive
RBP5	AC073487.1	0.528267	2.3684e-35	postive
PI15	AC073487.1	0.418692	1.68444e-21	postive
CYBB	AC073487.1	0.51524	1.97504e-33	postive
IL15	AC073487.1	0.593029	2.92676e-46	postive
CYLD	AC073487.1	0.650773	2.6175e-58	postive
ITGAV	AC073487.1	0.536894	1.13611e-36	postive
EIF2AK2	AC073487.1	0.647518	1.46854e-57	postive
MAPK8	AC073487.1	0.626415	6.45176e-53	postive
PDGFRA	AC073487.1	0.44681	1.36546e-24	postive
WNT5A	AC073487.1	0.578222	1.5037e-43	postive
TLR1	AC073487.1	0.573919	8.69419e-43	postive
TCF7L2	AC073487.1	0.502785	1.13893e-31	postive
NFKBIZ	AC073487.1	0.597208	4.73763e-47	postive
LMBR1	AC073487.1	0.433356	4.47122e-23	postive
SP1	AC073487.1	0.695747	1.09187e-69	postive
DAXX	AC073487.1	-0.423711	4.96228e-22	negative
LIMS1	AC073487.1	0.575129	5.3228e-43	postive
IREB2	AC073487.1	0.58017	6.73602e-44	postive
RELA	AC073487.1	-0.419626	1.3439e-21	negative
IL7R	AC073487.1	0.418077	1.95353e-21	postive
IL1A	AC073487.1	0.469426	2.70056e-27	postive
DDX17	AC073487.1	0.745614	4.61795e-85	postive
PTGS2	AC073487.1	0.545487	5.04949e-38	postive
MAP2K2	AC073487.1	-0.41162	9.10618e-21	negative
IRF9	AC073487.1	0.418618	1.71455e-21	postive
TANK	AC073487.1	0.498881	3.92365e-31	postive
PIK3CG	AC073487.1	0.471051	1.6954e-27	postive
AQP9	AC073487.1	0.448351	9.06525e-25	postive
JAK2	AC073487.1	0.507416	2.57147e-32	postive
OLR1	AC073487.1	0.583472	1.70575e-44	postive
RNASE2	AC073487.1	0.409336	1.55712e-20	postive
PPP3CA	AC073487.1	0.485184	2.65844e-29	postive
PPP3CB	AC073487.1	0.406072	3.32755e-20	postive
NFAT5	AC073487.1	0.81214	2.80013e-112	postive
NFATC3	AC073487.1	0.670688	4.22716e-63	postive
KRAS	AC073487.1	0.537076	1.06479e-36	postive
MALT1	AC073487.1	0.610111	1.4437e-49	postive
PIK3CA	AC073487.1	0.637762	2.28188e-55	postive
PIK3CB	AC073487.1	0.426166	2.7088e-22	postive
AKT3	AC073487.1	0.591712	5.1656e-46	postive
GSK3B	AC073487.1	0.596869	5.49644e-47	postive
RASGRP3	AC073487.1	0.483099	4.96767e-29	postive
PROK2	AC073487.1	0.484009	3.78405e-29	postive
FPR2	AC073487.1	0.41779	2.09333e-21	postive
LTB4R2	AC073487.1	0.485751	2.24105e-29	postive
PLXNC1	AC073487.1	0.60848	3.04657e-49	postive
CMTM1	AC073487.1	0.450866	4.62551e-25	postive
FGF7	AC073487.1	0.572501	1.54118e-42	postive
GMFB	AC073487.1	0.480641	1.03256e-28	postive
IL6ST	AC073487.1	0.662306	4.87257e-61	postive
INHBA	AC073487.1	0.606215	8.5371e-49	postive
NAMPT	AC073487.1	0.563799	4.87489e-41	postive
OGN	AC073487.1	0.410897	1.07959e-20	postive
RABEP1	AC073487.1	0.493469	2.12378e-30	postive
TNFSF15	AC073487.1	0.506421	3.54716e-32	postive
ACVR1C	AC073487.1	0.40734	2.48016e-20	postive
ACVR2A	AC073487.1	0.616228	8.42636e-51	postive
ACVR2B	AC073487.1	0.657161	8.32645e-60	postive
ANGPTL1	AC073487.1	0.548314	1.77787e-38	postive
BMPR1A	AC073487.1	0.51431	2.68895e-33	postive
BMPR2	AC073487.1	0.643956	9.46855e-57	postive
CRLF3	AC073487.1	0.443275	3.46688e-24	postive
FLT1	AC073487.1	0.428481	1.5238e-22	postive
IL1R1	AC073487.1	0.433597	4.20596e-23	postive
IL1RAP	AC073487.1	0.647165	1.76905e-57	postive
LEPR	AC073487.1	0.403037	6.69251e-20	postive
NR1D2	AC073487.1	0.410087	1.30564e-20	postive
NR1H2	AC073487.1	-0.420777	1.01637e-21	negative
NR2C2	AC073487.1	0.715464	2.2691e-75	postive
NR3C1	AC073487.1	0.617642	4.32974e-51	postive
NRP1	AC073487.1	0.464147	1.20406e-26	postive
RARB	AC073487.1	0.404662	4.60779e-20	postive
RORA	AC073487.1	0.741956	8.17295e-84	postive
TGFBR1	AC073487.1	0.660649	1.22278e-60	postive
PTPN11	AC073487.1	0.450151	5.60306e-25	postive
LCP2	AC073487.1	0.594368	1.63792e-46	postive
SH3BP2	AC073487.1	0.483066	5.01728e-29	postive
SOS1	AC073487.1	0.737547	2.44503e-82	postive
SOS2	AC073487.1	0.554772	1.57686e-39	postive
BRAF	AC073487.1	0.775587	3.68676e-96	postive
PTPRC	AC073487.1	0.50248	1.25508e-31	postive
TEC	AC073487.1	0.436997	1.76609e-23	postive
PAK2	AC073487.1	0.49818	4.89097e-31	postive
ICOS	AC073487.1	0.408903	1.72303e-20	postive
CBL	AC073487.1	0.776684	1.34372e-96	postive
CBLB	AC073487.1	0.670302	5.27608e-63	postive
RASGRP1	AC073487.1	0.750241	1.13485e-86	postive
PDK1	AC073487.1	0.65397	4.71042e-59	postive
TRAJ12	AC073487.1	0.783292	2.70558e-99	postive
TRAJ49	AC073487.1	0.46763	4.50389e-27	postive
ZC3HAV1	HOXB-AS2	0.442221	4.56808e-24	postive
RBP5	HOXB-AS2	0.57865	1.26079e-43	postive
DUOX1	HOXB-AS2	0.469332	2.77364e-27	postive
IL15	HOXB-AS2	0.413263	6.17366e-21	postive
MUC4	HOXB-AS2	0.420887	9.89363e-22	postive
TCF7L2	HOXB-AS2	0.429027	1.3297e-22	postive
NFKBIZ	HOXB-AS2	0.428896	1.37394e-22	postive
SP1	HOXB-AS2	0.422643	6.44732e-22	postive
DDX17	HOXB-AS2	0.460334	3.48882e-26	postive
IRF9	HOXB-AS2	0.585274	8.00818e-45	postive
NFAT5	HOXB-AS2	0.450344	5.32132e-25	postive
NFATC3	HOXB-AS2	0.478869	1.74325e-28	postive
LTB4R2	HOXB-AS2	0.479051	1.6523e-28	postive
CMTM1	HOXB-AS2	0.60959	1.83357e-49	postive
NR2C2	HOXB-AS2	0.625841	8.53104e-53	postive
SH3BP2	HOXB-AS2	0.44833	9.11579e-25	postive
SOS1	HOXB-AS2	0.422978	5.9388e-22	postive
BRAF	HOXB-AS2	0.454127	1.91622e-25	postive
CBL	HOXB-AS2	0.479876	1.29499e-28	postive
CBLB	HOXB-AS2	0.481473	8.06627e-29	postive
RASGRP1	HOXB-AS2	0.426538	2.47028e-22	postive
TRAJ12	HOXB-AS2	0.69579	1.06194e-69	postive
CREB1	AC004067.1	0.714242	5.27422e-75	postive
NFYA	AC004067.1	0.401408	9.71092e-20	postive
NFYB	AC004067.1	0.401398	9.73193e-20	postive
PSMC3	AC004067.1	-0.407412	2.4389e-20	negative
PSMD4	AC004067.1	-0.401277	1.00038e-19	negative
PSMD8	AC004067.1	-0.421185	9.20226e-22	negative
RFXAP	AC004067.1	0.478935	1.70991e-28	postive
ECPAS	AC004067.1	0.426184	2.69722e-22	postive
UBR1	AC004067.1	0.582637	2.41772e-44	postive
LEAP2	AC004067.1	0.467828	4.25697e-27	postive
ZC3HAV1	AC004067.1	0.642227	2.31941e-56	postive
IFNAR1	AC004067.1	0.400222	1.27156e-19	postive
RBP5	AC004067.1	0.463327	1.51544e-26	postive
R3HDML	AC004067.1	0.460278	3.54356e-26	postive
MAPK1	AC004067.1	0.422525	6.63595e-22	postive
NEDD4	AC004067.1	0.450537	5.05246e-25	postive
IL15	AC004067.1	0.464564	1.07104e-26	postive
CYLD	AC004067.1	0.616918	6.09212e-51	postive
ITGAV	AC004067.1	0.481279	8.54601e-29	postive
EIF2AK2	AC004067.1	0.678263	5.05434e-65	postive
NOD1	AC004067.1	0.469888	2.36581e-27	postive
MAPK8	AC004067.1	0.591844	4.87979e-46	postive
LMBR1	AC004067.1	0.522052	2.00154e-34	postive
SP1	AC004067.1	0.616696	6.76183e-51	postive
LIMS1	AC004067.1	0.489325	7.58161e-30	postive
IREB2	AC004067.1	0.599934	1.42415e-47	postive
DDX17	AC004067.1	0.71462	4.06607e-75	postive
MAP2K2	AC004067.1	-0.400875	1.09638e-19	negative
IRF9	AC004067.1	0.404632	4.64009e-20	postive
TANK	AC004067.1	0.486876	1.59557e-29	postive
PIK3CG	AC004067.1	0.421949	7.63807e-22	postive
JAK2	AC004067.1	0.441381	5.68604e-24	postive
PPP3CA	AC004067.1	0.43313	4.73451e-23	postive
NFAT5	AC004067.1	0.705865	1.51823e-72	postive
NFATC3	AC004067.1	0.590652	8.14607e-46	postive
KRAS	AC004067.1	0.475744	4.35811e-28	postive
MALT1	AC004067.1	0.500475	2.37274e-31	postive
PIK3CA	AC004067.1	0.744137	1.48187e-84	postive
PIK3CB	AC004067.1	0.555313	1.28383e-39	postive
AKT3	AC004067.1	0.47585	4.22564e-28	postive
GSK3B	AC004067.1	0.67402	6.13267e-64	postive
RASGRP3	AC004067.1	0.422877	6.08846e-22	postive
LTB4R2	AC004067.1	0.502553	1.22639e-31	postive
PLXNC1	AC004067.1	0.507599	2.42391e-32	postive
CMTM1	AC004067.1	0.491393	4.02605e-30	postive
GMFB	AC004067.1	0.413737	5.5173e-21	postive
IL6ST	AC004067.1	0.618286	3.19444e-51	postive
INSL3	AC004067.1	0.413638	5.64823e-21	postive
OGN	AC004067.1	0.407164	2.58336e-20	postive
RABEP1	AC004067.1	0.539529	4.41558e-37	postive
ACVR1C	AC004067.1	0.409717	1.42403e-20	postive
ACVR2A	AC004067.1	0.660795	1.12808e-60	postive
ACVR2B	AC004067.1	0.677355	8.65596e-65	postive
ANGPTL1	AC004067.1	0.449372	6.90366e-25	postive
BMPR1A	AC004067.1	0.646604	2.37482e-57	postive
BMPR2	AC004067.1	0.686342	3.87945e-67	postive
CRIM1	AC004067.1	0.448754	8.14224e-25	postive
CRLF3	AC004067.1	0.442764	3.96297e-24	postive
IGF1R	AC004067.1	0.448608	8.46599e-25	postive
INSR	AC004067.1	0.451244	4.17831e-25	postive
LEPR	AC004067.1	0.485247	2.60888e-29	postive
NR1D2	AC004067.1	0.571469	2.33393e-42	postive
NR2C1	AC004067.1	0.435469	2.61174e-23	postive
NR2C2	AC004067.1	0.801577	2.81788e-107	postive
NR3C1	AC004067.1	0.479413	1.48487e-28	postive
PPARA	AC004067.1	0.500416	2.41691e-31	postive
PRLR	AC004067.1	0.562326	8.65985e-41	postive
RORA	AC004067.1	0.713022	1.21792e-74	postive
TGFBR1	AC004067.1	0.530225	1.19775e-35	postive
PTPN11	AC004067.1	0.480625	1.03738e-28	postive
SH3BP2	AC004067.1	0.441601	5.36941e-24	postive
SOS1	AC004067.1	0.730468	4.97896e-80	postive
SOS2	AC004067.1	0.600326	1.19701e-47	postive
BRAF	AC004067.1	0.746514	2.26091e-85	postive
PRKCA	AC004067.1	0.414157	4.99338e-21	postive
TEC	AC004067.1	0.516302	1.38704e-33	postive
PAK2	AC004067.1	0.511179	7.54745e-33	postive
CBL	AC004067.1	0.637941	2.08365e-55	postive
CBLB	AC004067.1	0.696076	8.85174e-70	postive
RASGRP1	AC004067.1	0.59221	4.16779e-46	postive
PDK1	AC004067.1	0.464415	1.11677e-26	postive
TRAJ12	AC004067.1	0.500444	2.39599e-31	postive
CALR	AC005261.1	-0.455324	1.38338e-25	negative
CREB1	AC005261.1	0.825009	8.06237e-119	postive
NFYA	AC005261.1	0.406948	2.7162e-20	postive
NFYB	AC005261.1	0.50996	1.12467e-32	postive
PSMC3	AC005261.1	-0.465359	8.56366e-27	negative
PSMD2	AC005261.1	-0.445684	1.83935e-24	negative
PSMD4	AC005261.1	-0.462422	1.95166e-26	negative
PSMD8	AC005261.1	-0.43489	3.02738e-23	negative
RFXAP	AC005261.1	0.482186	6.52445e-29	postive
RFXANK	AC005261.1	-0.436653	1.92909e-23	negative
UBXN1	AC005261.1	-0.411628	9.0887e-21	negative
UBR1	AC005261.1	0.643356	1.29271e-56	postive
CXCL5	AC005261.1	0.404744	4.52172e-20	postive
LEAP2	AC005261.1	0.424372	4.21826e-22	postive
ZC3HAV1	AC005261.1	0.638067	1.9548e-55	postive
IFNAR1	AC005261.1	0.489879	6.40276e-30	postive
ANOS1	AC005261.1	0.439835	8.49694e-24	postive
TLR2	AC005261.1	0.462584	1.86557e-26	postive
PI15	AC005261.1	0.438581	1.17505e-23	postive
MAPK1	AC005261.1	0.4141	5.06174e-21	postive
CYBB	AC005261.1	0.416716	2.70995e-21	postive
NEDD4	AC005261.1	0.501428	1.754e-31	postive
IL15	AC005261.1	0.445746	1.80943e-24	postive
CYLD	AC005261.1	0.68312	2.7575e-66	postive
ITGAV	AC005261.1	0.614623	1.78666e-50	postive
EIF2AK2	AC005261.1	0.687277	2.18528e-67	postive
MAPK8	AC005261.1	0.693633	4.16978e-69	postive
GRN	AC005261.1	-0.400005	1.33569e-19	negative
PDGFRA	AC005261.1	0.49181	3.54213e-30	postive
WNT5A	AC005261.1	0.541445	2.20894e-37	postive
TLR1	AC005261.1	0.530735	1.00207e-35	postive
PRDX2	AC005261.1	-0.447931	1.01371e-24	negative
FGF2	AC005261.1	0.460485	3.34586e-26	postive
NFKBIZ	AC005261.1	0.402991	6.76402e-20	postive
LMBR1	AC005261.1	0.618754	2.55915e-51	postive
SP1	AC005261.1	0.666902	3.67662e-62	postive
LIMS1	AC005261.1	0.673921	6.49427e-64	postive
IREB2	AC005261.1	0.681319	8.16071e-66	postive
RELA	AC005261.1	-0.46197	2.21417e-26	negative
DDX17	AC005261.1	0.768649	1.92463e-93	postive
PTGS2	AC005261.1	0.415888	3.3043e-21	postive
MAP2K2	AC005261.1	-0.468863	3.1708e-27	negative
LANCL1	AC005261.1	0.497089	6.88696e-31	postive
PPP4C	AC005261.1	-0.429946	1.05629e-22	negative
ABCC4	AC005261.1	0.430342	9.56454e-23	postive
TANK	AC005261.1	0.601432	7.31983e-48	postive
PIK3CG	AC005261.1	0.425189	3.44879e-22	postive
TBK1	AC005261.1	0.439503	9.25784e-24	postive
JAK2	AC005261.1	0.428698	1.44367e-22	postive
OLR1	AC005261.1	0.442773	3.95356e-24	postive
RNASE2	AC005261.1	0.468374	3.64459e-27	postive
PPP3CA	AC005261.1	0.5384	6.62556e-37	postive
PPP3CB	AC005261.1	0.51796	7.96675e-34	postive
NFAT5	AC005261.1	0.867797	3.77735e-145	postive
NFATC3	AC005261.1	0.581647	3.65169e-44	postive
KRAS	AC005261.1	0.583145	1.95583e-44	postive
NRAS	AC005261.1	0.42799	1.72218e-22	postive
MALT1	AC005261.1	0.657707	6.17569e-60	postive
CHUK	AC005261.1	0.43891	1.07933e-23	postive
PIK3R1	AC005261.1	0.44398	2.88159e-24	postive
PIK3CA	AC005261.1	0.791955	5.62756e-103	postive
PIK3CB	AC005261.1	0.565428	2.57341e-41	postive
AKT3	AC005261.1	0.626367	6.60287e-53	postive
AKT1	AC005261.1	-0.416097	3.14348e-21	negative
GSK3B	AC005261.1	0.743764	1.98613e-84	postive
RASGRP3	AC005261.1	0.446307	1.56013e-24	postive
LTB4R2	AC005261.1	0.411558	9.2398e-21	postive
PLXNC1	AC005261.1	0.574965	5.68794e-43	postive
MYDGF	AC005261.1	-0.401287	9.98099e-20	negative
FGF7	AC005261.1	0.583722	1.53602e-44	postive
GMFB	AC005261.1	0.503814	8.19975e-32	postive
HDGFL3	AC005261.1	0.434138	3.66641e-23	postive
IL6ST	AC005261.1	0.752485	1.82689e-87	postive
INHBA	AC005261.1	0.560094	2.0568e-40	postive
NAMPT	AC005261.1	0.526272	4.72045e-35	postive
OGN	AC005261.1	0.492368	2.98346e-30	postive
RABEP1	AC005261.1	0.514777	2.3038e-33	postive
TNFSF15	AC005261.1	0.463899	1.29091e-26	postive
TOR2A	AC005261.1	-0.417815	2.08073e-21	negative
ACVR1C	AC005261.1	0.458341	6.05145e-26	postive
ACVR2A	AC005261.1	0.751954	2.82032e-87	postive
ACVR2B	AC005261.1	0.767269	6.50893e-93	postive
ANGPTL1	AC005261.1	0.594524	1.53048e-46	postive
BMPR1A	AC005261.1	0.695582	1.21257e-69	postive
BMPR2	AC005261.1	0.797555	1.88791e-105	postive
CALCRL	AC005261.1	0.417413	2.29207e-21	postive
CRLF3	AC005261.1	0.499601	3.12717e-31	postive
ESRRA	AC005261.1	-0.407342	2.47884e-20	negative
FLT1	AC005261.1	0.434715	3.16521e-23	postive
IGF1R	AC005261.1	0.50487	5.84553e-32	postive
IL1R1	AC005261.1	0.404385	4.91191e-20	postive
IL1RAP	AC005261.1	0.595698	9.17647e-47	postive
INSR	AC005261.1	0.403427	6.12027e-20	postive
LEPR	AC005261.1	0.566552	1.65255e-41	postive
NR1D2	AC005261.1	0.62679	5.37361e-53	postive
NR1H2	AC005261.1	-0.415985	3.22829e-21	negative
NR2C1	AC005261.1	0.457981	6.68286e-26	postive
NR2C2	AC005261.1	0.717476	5.60647e-76	postive
NR3C1	AC005261.1	0.610855	1.02511e-49	postive
NRP1	AC005261.1	0.426037	2.7969e-22	postive
PRLR	AC005261.1	0.488638	9.34878e-30	postive
RARB	AC005261.1	0.49731	6.42549e-31	postive
RORA	AC005261.1	0.803749	2.79387e-108	postive
TGFBR1	AC005261.1	0.74953	2.01726e-86	postive
PTPN11	AC005261.1	0.562898	6.93115e-41	postive
SOS1	AC005261.1	0.787026	7.3481e-101	postive
SOS2	AC005261.1	0.629455	1.45472e-53	postive
BRAF	AC005261.1	0.838657	2.27147e-126	postive
PTPRC	AC005261.1	0.41848	1.77268e-21	postive
TEC	AC005261.1	0.456422	1.02487e-25	postive
PAK2	AC005261.1	0.594849	1.32851e-46	postive
CBL	AC005261.1	0.731171	2.95767e-80	postive
CBLB	AC005261.1	0.728653	1.89259e-79	postive
RASGRP1	AC005261.1	0.628917	1.89598e-53	postive
PDK1	AC005261.1	0.555718	1.10076e-39	postive
TRAJ12	AC005261.1	0.436405	2.05577e-23	postive
SEPTIN7	AC018647.2	0.452029	3.38186e-25	postive
R3HDML	AC108134.1	0.49245	2.90881e-30	postive
VEGFA	AC108134.1	0.451112	4.32938e-25	postive
SKIV2L	AC108134.1	0.463337	1.51147e-26	postive
AGER	AC108134.1	0.44207	4.75113e-24	postive
LTB4R2	AC108134.1	0.463277	1.53677e-26	postive
PLXNA3	AC108134.1	0.488512	9.71213e-30	postive
PLXNB1	AC108134.1	0.598869	2.28086e-47	postive
RABEP2	AC108134.1	0.409146	1.62782e-20	postive
IL11RA	AC108134.1	0.497514	6.02753e-31	postive
NR1I2	AC108134.1	0.401619	9.2553e-20	postive
TNFRSF25	AC108134.1	0.481174	8.81431e-29	postive
PLCG1	AC108134.1	0.567179	1.28988e-41	postive
RHOA	AC108134.1	-0.428456	1.53333e-22	negative
CREB1	AC141002.1	0.567999	9.32277e-42	postive
PSMD8	AC141002.1	-0.414771	4.31374e-21	negative
UBR1	AC141002.1	0.483941	3.86154e-29	postive
LEAP2	AC141002.1	0.433737	4.05913e-23	postive
ZC3HAV1	AC141002.1	0.572525	1.52691e-42	postive
RBP5	AC141002.1	0.524231	9.51835e-35	postive
IL15	AC141002.1	0.485768	2.2298e-29	postive
CYLD	AC141002.1	0.496491	8.30303e-31	postive
EIF2AK2	AC141002.1	0.559283	2.81158e-40	postive
MAPK8	AC141002.1	0.51283	4.38612e-33	postive
WNT5A	AC141002.1	0.402985	6.77348e-20	postive
TCF7L2	AC141002.1	0.47824	2.09784e-28	postive
NFKBIZ	AC141002.1	0.453836	2.07417e-25	postive
LMBR1	AC141002.1	0.41369	5.57976e-21	postive
SP1	AC141002.1	0.608455	3.08244e-49	postive
IREB2	AC141002.1	0.433977	3.81881e-23	postive
DDX17	AC141002.1	0.724274	4.54842e-78	postive
TANK	AC141002.1	0.411715	8.90455e-21	postive
RNASE2	AC141002.1	0.436464	2.02512e-23	postive
NFAT5	AC141002.1	0.738445	1.23043e-82	postive
NFATC3	AC141002.1	0.592508	3.66465e-46	postive
MALT1	AC141002.1	0.47747	2.63059e-28	postive
PIK3CA	AC141002.1	0.532904	4.67932e-36	postive
AKT3	AC141002.1	0.48746	1.33708e-29	postive
GSK3B	AC141002.1	0.542876	1.31329e-37	postive
LTB4R2	AC141002.1	0.467399	4.80963e-27	postive
PLXNC1	AC141002.1	0.443279	3.46352e-24	postive
CMTM1	AC141002.1	0.444578	2.4622e-24	postive
IL6ST	AC141002.1	0.518716	6.18205e-34	postive
INHBA	AC141002.1	0.426776	2.32864e-22	postive
TNFSF15	AC141002.1	0.423406	5.34841e-22	postive
ACVR2A	AC141002.1	0.536069	1.52501e-36	postive
ACVR2B	AC141002.1	0.646397	2.64713e-57	postive
ANGPTL1	AC141002.1	0.45482	1.58707e-25	postive
BMPR1A	AC141002.1	0.459352	4.57836e-26	postive
BMPR2	AC141002.1	0.548151	1.88872e-38	postive
IL1RAP	AC141002.1	0.462174	2.09141e-26	postive
LEPR	AC141002.1	0.40352	5.99225e-20	postive
NR1D2	AC141002.1	0.429244	1.25925e-22	postive
NR2C2	AC141002.1	0.745956	3.52224e-85	postive
NR3C1	AC141002.1	0.435503	2.58927e-23	postive
PPARA	AC141002.1	0.404374	4.92421e-20	postive
RORA	AC141002.1	0.622926	3.49278e-52	postive
TGFBR1	AC141002.1	0.534575	2.59216e-36	postive
SH3BP2	AC141002.1	0.475661	4.46545e-28	postive
SOS1	AC141002.1	0.641237	3.86321e-56	postive
SOS2	AC141002.1	0.488887	8.66418e-30	postive
BRAF	AC141002.1	0.666676	4.18099e-62	postive
TEC	AC141002.1	0.410673	1.13783e-20	postive
PAK2	AC141002.1	0.42899	1.34194e-22	postive
CBL	AC141002.1	0.695046	1.70464e-69	postive
CBLB	AC141002.1	0.612335	5.17537e-50	postive
RASGRP1	AC141002.1	0.540407	3.21642e-37	postive
PDK1	AC141002.1	0.492794	2.61573e-30	postive
TRAJ12	AC141002.1	0.679783	2.04648e-65	postive
TRAJ49	AC141002.1	0.453214	2.45485e-25	postive
CALR	ZKSCAN2-DT	-0.412939	6.66689e-21	negative
CREB1	ZKSCAN2-DT	0.50983	1.17329e-32	postive
RFXAP	ZKSCAN2-DT	0.412275	7.8016e-21	postive
LEAP2	ZKSCAN2-DT	0.46042	3.40695e-26	postive
ZC3HAV1	ZKSCAN2-DT	0.428784	1.41285e-22	postive
R3HDML	ZKSCAN2-DT	0.419774	1.29631e-21	postive
CYLD	ZKSCAN2-DT	0.41099	1.05615e-20	postive
EIF2AK2	ZKSCAN2-DT	0.460095	3.72809e-26	postive
SP1	ZKSCAN2-DT	0.453726	2.13686e-25	postive
DDX17	ZKSCAN2-DT	0.5952	1.13998e-46	postive
NFAT5	ZKSCAN2-DT	0.650323	3.32535e-58	postive
NFATC3	ZKSCAN2-DT	0.488879	8.68658e-30	postive
PIK3CA	ZKSCAN2-DT	0.536151	1.48094e-36	postive
GSK3B	ZKSCAN2-DT	0.529324	1.64008e-35	postive
LTB4R2	ZKSCAN2-DT	0.489196	7.88745e-30	postive
IL6ST	ZKSCAN2-DT	0.417519	2.23442e-21	postive
ACVR2A	ZKSCAN2-DT	0.469907	2.35309e-27	postive
ACVR2B	ZKSCAN2-DT	0.606566	7.28176e-49	postive
BMPR1A	ZKSCAN2-DT	0.42942	1.2052e-22	postive
BMPR2	ZKSCAN2-DT	0.489835	6.48988e-30	postive
IL11RA	ZKSCAN2-DT	0.439685	8.83155e-24	postive
NR1D2	ZKSCAN2-DT	0.434481	3.35984e-23	postive
NR2C2	ZKSCAN2-DT	0.633136	2.34446e-54	postive
NR6A1	ZKSCAN2-DT	0.439288	9.78818e-24	postive
PRLR	ZKSCAN2-DT	0.400194	1.27978e-19	postive
RORA	ZKSCAN2-DT	0.530693	1.01713e-35	postive
TGFBR1	ZKSCAN2-DT	0.41256	7.29243e-21	postive
SOS1	ZKSCAN2-DT	0.550312	8.44971e-39	postive
SOS2	ZKSCAN2-DT	0.464368	1.13172e-26	postive
BRAF	ZKSCAN2-DT	0.594179	1.77788e-46	postive
CBL	ZKSCAN2-DT	0.509965	1.12273e-32	postive
CBLB	ZKSCAN2-DT	0.536814	1.16914e-36	postive
SEM1	TP53TG1	0.499025	3.74993e-31	postive
RAC1	TP53TG1	0.40869	1.8108e-20	postive
SBDS	TP53TG1	0.494689	1.45493e-30	postive
PI15	LINC01116	0.409182	1.61393e-20	postive
SEMA3A	LINC01116	0.435346	2.69471e-23	postive
GCG	LINC01116	0.425477	3.21187e-22	postive
LRSAM1	ARRDC1-AS1	0.472782	1.02975e-27	postive
TOR2A	ARRDC1-AS1	0.479583	1.41201e-28	postive
CREB1	HNF4A-AS1	0.703233	8.63322e-72	postive
RFXAP	HNF4A-AS1	0.558598	3.65998e-40	postive
UBR1	HNF4A-AS1	0.491156	4.32998e-30	postive
ZC3HAV1	HNF4A-AS1	0.527083	3.56858e-35	postive
R3HDML	HNF4A-AS1	0.457966	6.70963e-26	postive
NEDD4	HNF4A-AS1	0.492451	2.90754e-30	postive
CYLD	HNF4A-AS1	0.575538	4.50732e-43	postive
ITGAV	HNF4A-AS1	0.489765	6.6301e-30	postive
EIF2AK2	HNF4A-AS1	0.545972	4.22544e-38	postive
NOD1	HNF4A-AS1	0.423806	4.84799e-22	postive
MAPK8	HNF4A-AS1	0.590686	8.02882e-46	postive
LMBR1	HNF4A-AS1	0.61117	8.86705e-50	postive
SP1	HNF4A-AS1	0.440302	7.52787e-24	postive
LIMS1	HNF4A-AS1	0.486083	2.02779e-29	postive
IREB2	HNF4A-AS1	0.543521	1.03789e-37	postive
DDX17	HNF4A-AS1	0.558822	3.35818e-40	postive
ABCC4	HNF4A-AS1	0.430472	9.25843e-23	postive
TANK	HNF4A-AS1	0.501528	1.69906e-31	postive
RNASE2	HNF4A-AS1	0.406035	3.35626e-20	postive
NFAT5	HNF4A-AS1	0.783796	1.66989e-99	postive
NFATC3	HNF4A-AS1	0.501739	1.58908e-31	postive
KRAS	HNF4A-AS1	0.454016	1.97487e-25	postive
NRAS	HNF4A-AS1	0.419843	1.27482e-21	postive
MALT1	HNF4A-AS1	0.493755	1.94359e-30	postive
PIK3CA	HNF4A-AS1	0.749087	2.88237e-86	postive
PIK3CB	HNF4A-AS1	0.556385	8.5362e-40	postive
AKT3	HNF4A-AS1	0.412498	7.40062e-21	postive
GSK3B	HNF4A-AS1	0.640021	7.21106e-56	postive
EDNRB	HNF4A-AS1	0.408804	1.76336e-20	postive
PLXNC1	HNF4A-AS1	0.457317	8.02069e-26	postive
FGF7	HNF4A-AS1	0.407066	2.6429e-20	postive
IL6ST	HNF4A-AS1	0.605817	1.02213e-48	postive
INSL3	HNF4A-AS1	0.46355	1.42379e-26	postive
OGN	HNF4A-AS1	0.455676	1.25674e-25	postive
RABEP1	HNF4A-AS1	0.447792	1.05202e-24	postive
ACVR1C	HNF4A-AS1	0.404829	4.43393e-20	postive
ACVR2A	HNF4A-AS1	0.622246	4.84076e-52	postive
ACVR2B	HNF4A-AS1	0.582405	2.66276e-44	postive
ANGPTL1	HNF4A-AS1	0.536594	1.26458e-36	postive
BMPR1A	HNF4A-AS1	0.628985	1.83331e-53	postive
BMPR2	HNF4A-AS1	0.66801	1.95836e-62	postive
CRLF3	HNF4A-AS1	0.450887	4.59835e-25	postive
LEPR	HNF4A-AS1	0.496214	9.05173e-31	postive
NR1D2	HNF4A-AS1	0.571819	2.02842e-42	postive
NR2C1	HNF4A-AS1	0.422306	7.00046e-22	postive
NR2C2	HNF4A-AS1	0.69386	3.6126e-69	postive
NR3C1	HNF4A-AS1	0.454482	1.73989e-25	postive
PRLR	HNF4A-AS1	0.584028	1.3514e-44	postive
RARB	HNF4A-AS1	0.402376	7.78574e-20	postive
RORA	HNF4A-AS1	0.706652	8.99572e-73	postive
TGFBR1	HNF4A-AS1	0.523357	1.28329e-34	postive
SOS1	HNF4A-AS1	0.643012	1.5449e-56	postive
SOS2	HNF4A-AS1	0.540539	3.06625e-37	postive
BRAF	HNF4A-AS1	0.74268	4.6449e-84	postive
TEC	HNF4A-AS1	0.461382	2.60827e-26	postive
PAK2	HNF4A-AS1	0.437085	1.72688e-23	postive
CBL	HNF4A-AS1	0.531098	8.82601e-36	postive
CBLB	HNF4A-AS1	0.662372	4.69472e-61	postive
RASGRP1	HNF4A-AS1	0.517831	8.32043e-34	postive
PDK1	HNF4A-AS1	0.432012	6.28175e-23	postive
CALR	TAPT1-AS1	-0.430728	8.67985e-23	negative
CREB1	TAPT1-AS1	0.427038	2.18204e-22	postive
DDX17	TAPT1-AS1	0.494967	1.33459e-30	postive
NFAT5	TAPT1-AS1	0.47255	1.10118e-27	postive
PIK3CA	TAPT1-AS1	0.442316	4.45558e-24	postive
GSK3B	TAPT1-AS1	0.453474	2.28773e-25	postive
CDNF	TAPT1-AS1	0.414347	4.77307e-21	postive
ACVR2B	TAPT1-AS1	0.484474	3.29123e-29	postive
BMPR2	TAPT1-AS1	0.445577	1.89227e-24	postive
NR2C2	TAPT1-AS1	0.491469	3.93393e-30	postive
RORA	TAPT1-AS1	0.445324	2.02288e-24	postive
SOS1	TAPT1-AS1	0.462533	1.89245e-26	postive
SOS2	TAPT1-AS1	0.462217	2.06667e-26	postive
BRAF	TAPT1-AS1	0.479829	1.313e-28	postive
CBLB	TAPT1-AS1	0.403156	6.51368e-20	postive
TRPC4AP	OSER1-DT	0.447835	1.04005e-24	postive
R3HDML	OSER1-DT	0.438656	1.15249e-23	postive
PML	OSER1-DT	-0.407188	2.56933e-20	negative
IFNLR1	OSER1-DT	0.402962	6.80976e-20	postive
VAV3	OSER1-DT	0.586356	5.07383e-45	postive
HNF4A	OSER1-DT	0.534225	2.93492e-36	postive
SDC4	OSER1-DT	0.459541	4.34586e-26	postive
CREB1	AC015922.3	0.483636	4.23137e-29	postive
IFNAR1	AC015922.3	0.442469	4.2807e-24	postive
RNASEL	AC015922.3	0.435996	2.28273e-23	postive
CYLD	AC015922.3	0.437137	1.70401e-23	postive
ITGAV	AC015922.3	0.497415	6.21723e-31	postive
PDGFRA	AC015922.3	0.468418	3.59917e-27	postive
TLR1	AC015922.3	0.403936	5.44629e-20	postive
LIMS1	AC015922.3	0.432738	5.22884e-23	postive
SEPTIN7	AC015922.3	0.428422	1.54661e-22	postive
TNFSF4	AC015922.3	0.406363	3.11094e-20	postive
OLR1	AC015922.3	0.407672	2.29544e-20	postive
PPP3CB	AC015922.3	0.454107	1.92708e-25	postive
PIK3CA	AC015922.3	0.525511	6.13424e-35	postive
AKT3	AC015922.3	0.549293	1.23567e-38	postive
GSK3B	AC015922.3	0.437379	1.6011e-23	postive
SLIT2	AC015922.3	0.512377	5.09137e-33	postive
PLXNC1	AC015922.3	0.447176	1.23913e-24	postive
FGF7	AC015922.3	0.538475	6.45042e-37	postive
GREM1	AC015922.3	0.453896	2.04027e-25	postive
HDGFL3	AC015922.3	0.54001	3.7116e-37	postive
IL6ST	AC015922.3	0.526314	4.65304e-35	postive
INHBA	AC015922.3	0.469844	2.39598e-27	postive
OGN	AC015922.3	0.414166	4.98253e-21	postive
PDGFC	AC015922.3	0.483437	4.49098e-29	postive
PDGFD	AC015922.3	0.457487	7.65492e-26	postive
ACVR2A	AC015922.3	0.462303	2.01793e-26	postive
ANGPTL1	AC015922.3	0.462169	2.09485e-26	postive
BMPR1A	AC015922.3	0.449277	7.08043e-25	postive
BMPR2	AC015922.3	0.588676	1.8956e-45	postive
CALCRL	AC015922.3	0.418046	1.96839e-21	postive
IL1R1	AC015922.3	0.48637	1.8594e-29	postive
LEPR	AC015922.3	0.475299	4.96247e-28	postive
NR3C1	AC015922.3	0.517583	9.04012e-34	postive
OSMR	AC015922.3	0.440776	6.65595e-24	postive
RARB	AC015922.3	0.458924	5.15393e-26	postive
RORA	AC015922.3	0.506482	3.47884e-32	postive
TGFBR1	AC015922.3	0.509262	1.41201e-32	postive
SOS1	AC015922.3	0.452189	3.23834e-25	postive
SOS2	AC015922.3	0.469249	2.83988e-27	postive
BRAF	AC015922.3	0.417398	2.30045e-21	postive
PAK2	AC015922.3	0.400132	1.29779e-19	postive
CBLB	AC015922.3	0.467301	4.94522e-27	postive
LEAP2	AL033384.2	0.451466	3.93512e-25	postive
ZC3HAV1	AL033384.2	0.419036	1.55014e-21	postive
EIF2AK2	AL033384.2	0.415797	3.37666e-21	postive
SP1	AL033384.2	0.435655	2.49057e-23	postive
DDX17	AL033384.2	0.536854	1.15262e-36	postive
IRF9	AL033384.2	0.516499	1.29864e-33	postive
NFAT5	AL033384.2	0.481921	7.06038e-29	postive
LTB4R2	AL033384.2	0.499255	3.48768e-31	postive
ACVR2B	AL033384.2	0.425973	2.84163e-22	postive
GIPR	AL033384.2	0.405348	3.93417e-20	postive
NR2C2	AL033384.2	0.53082	9.72774e-36	postive
SOS1	AL033384.2	0.431497	7.15317e-23	postive
BRAF	AL033384.2	0.478535	1.92373e-28	postive
CBL	AL033384.2	0.442953	3.77166e-24	postive
CBLB	AL033384.2	0.4504	5.24177e-25	postive
TRAJ12	AL033384.2	0.471453	1.51022e-27	postive
CREB1	AC074032.1	0.760114	3.15949e-90	postive
PSMD4	AC074032.1	-0.401259	1.00464e-19	negative
RFXAP	AC074032.1	0.511574	6.629e-33	postive
UBR1	AC074032.1	0.564393	3.86386e-41	postive
LEAP2	AC074032.1	0.456868	9.07045e-26	postive
ZC3HAV1	AC074032.1	0.615182	1.37589e-50	postive
IFNAR1	AC074032.1	0.443503	3.26552e-24	postive
TLR2	AC074032.1	0.426479	2.50704e-22	postive
RBP5	AC074032.1	0.435225	2.77972e-23	postive
CYBB	AC074032.1	0.401583	9.33e-20	postive
NEDD4	AC074032.1	0.441689	5.24748e-24	postive
IL15	AC074032.1	0.515252	1.96726e-33	postive
CYLD	AC074032.1	0.676345	1.56989e-64	postive
ITGAV	AC074032.1	0.563057	6.51258e-41	postive
EIF2AK2	AC074032.1	0.62881	1.99862e-53	postive
MAPK8	AC074032.1	0.666816	3.86036e-62	postive
PDGFRA	AC074032.1	0.459504	4.3906e-26	postive
WNT5A	AC074032.1	0.554049	2.07349e-39	postive
TLR1	AC074032.1	0.50159	1.66587e-31	postive
FGF2	AC074032.1	0.408634	1.83475e-20	postive
NFKBIZ	AC074032.1	0.438837	1.09995e-23	postive
LMBR1	AC074032.1	0.55416	1.98791e-39	postive
SP1	AC074032.1	0.614459	1.92869e-50	postive
LIMS1	AC074032.1	0.600903	9.26269e-48	postive
IREB2	AC074032.1	0.583196	1.91433e-44	postive
RELA	AC074032.1	-0.449984	5.86009e-25	negative
DDX17	AC074032.1	0.691859	1.27203e-68	postive
TANK	AC074032.1	0.558771	3.42495e-40	postive
PIK3CG	AC074032.1	0.455818	1.20905e-25	postive
JAK2	AC074032.1	0.471448	1.51251e-27	postive
OLR1	AC074032.1	0.413298	6.12361e-21	postive
RNASE2	AC074032.1	0.441746	5.17051e-24	postive
PPP3CA	AC074032.1	0.464872	9.8228e-27	postive
PPP3CB	AC074032.1	0.456455	1.01582e-25	postive
NFAT5	AC074032.1	0.874815	2.38785e-150	postive
NFATC3	AC074032.1	0.59857	2.60218e-47	postive
KRAS	AC074032.1	0.527462	3.13029e-35	postive
MALT1	AC074032.1	0.593074	2.86934e-46	postive
CHUK	AC074032.1	0.406008	3.37756e-20	postive
PIK3CA	AC074032.1	0.735492	1.16477e-81	postive
PIK3CB	AC074032.1	0.510178	1.04715e-32	postive
AKT3	AC074032.1	0.56689	1.44607e-41	postive
GSK3B	AC074032.1	0.631444	5.44391e-54	postive
RASGRP3	AC074032.1	0.432705	5.27283e-23	postive
LTB4R2	AC074032.1	0.401727	9.03037e-20	postive
PLXNC1	AC074032.1	0.571561	2.25013e-42	postive
CMTM1	AC074032.1	0.404706	4.56141e-20	postive
FGF7	AC074032.1	0.549557	1.11988e-38	postive
GMFB	AC074032.1	0.426947	2.23193e-22	postive
IL6ST	AC074032.1	0.709202	1.62965e-73	postive
INHBA	AC074032.1	0.515455	1.8389e-33	postive
INSL3	AC074032.1	0.406702	2.87573e-20	postive
NAMPT	AC074032.1	0.517309	9.90723e-34	postive
OGN	AC074032.1	0.503613	8.74479e-32	postive
RABEP1	AC074032.1	0.444759	2.34763e-24	postive
TNFSF15	AC074032.1	0.4606	3.24087e-26	postive
ACVR1C	AC074032.1	0.424622	3.96648e-22	postive
ACVR2A	AC074032.1	0.681335	8.08149e-66	postive
ACVR2B	AC074032.1	0.643098	1.47775e-56	postive
ANGPTL1	AC074032.1	0.600011	1.37622e-47	postive
BMPR1A	AC074032.1	0.640015	7.23345e-56	postive
BMPR2	AC074032.1	0.735758	9.52078e-82	postive
CRLF3	AC074032.1	0.468584	3.43313e-27	postive
IL1RAP	AC074032.1	0.554827	1.54428e-39	postive
LEPR	AC074032.1	0.521675	2.2752e-34	postive
NR1D2	AC074032.1	0.551772	4.88993e-39	postive
NR2C1	AC074032.1	0.414417	4.6935e-21	postive
NR2C2	AC074032.1	0.740563	2.4098e-83	postive
NR3C1	AC074032.1	0.598855	2.29488e-47	postive
PRLR	AC074032.1	0.488368	1.01493e-29	postive
RARB	AC074032.1	0.455352	1.37289e-25	postive
RORA	AC074032.1	0.812257	2.45554e-112	postive
TGFBR1	AC074032.1	0.668301	1.6593e-62	postive
LCP2	AC074032.1	0.412939	6.66663e-21	postive
SOS1	AC074032.1	0.715567	2.1135e-75	postive
SOS2	AC074032.1	0.573658	9.66342e-43	postive
BRAF	AC074032.1	0.818261	2.51731e-115	postive
PTPRC	AC074032.1	0.404219	5.10229e-20	postive
TEC	AC074032.1	0.495698	1.06334e-30	postive
PAK2	AC074032.1	0.483716	4.13066e-29	postive
CBL	AC074032.1	0.698069	2.47186e-70	postive
CBLB	AC074032.1	0.724515	3.82261e-78	postive
RASGRP1	AC074032.1	0.684646	1.09299e-66	postive
PDK1	AC074032.1	0.54692	2.97859e-38	postive
TRAJ12	AC074032.1	0.563185	6.19514e-41	postive
TRAJ49	AC074032.1	0.457957	6.72713e-26	postive
CREB1	AC005332.3	0.737399	2.73739e-82	postive
PSMD8	AC005332.3	-0.402611	7.3781e-20	negative
RFXAP	AC005332.3	0.503392	9.38264e-32	postive
UBR1	AC005332.3	0.530981	9.19603e-36	postive
ZC3HAV1	AC005332.3	0.547465	2.43507e-38	postive
IFNAR1	AC005332.3	0.491315	4.12445e-30	postive
MAPK1	AC005332.3	0.408958	1.70101e-20	postive
NEDD4	AC005332.3	0.474789	5.75534e-28	postive
CYLD	AC005332.3	0.600857	9.45489e-48	postive
ITGAV	AC005332.3	0.526325	4.63537e-35	postive
EIF2AK2	AC005332.3	0.568547	7.50028e-42	postive
MAPK8	AC005332.3	0.594775	1.37229e-46	postive
PDGFRA	AC005332.3	0.43437	3.45639e-23	postive
TLR1	AC005332.3	0.420555	1.07271e-21	postive
PRDX2	AC005332.3	-0.400214	1.27382e-19	negative
FGF2	AC005332.3	0.441456	5.57592e-24	postive
LMBR1	AC005332.3	0.587278	3.43438e-45	postive
SP1	AC005332.3	0.567445	1.16132e-41	postive
LIMS1	AC005332.3	0.557743	5.08009e-40	postive
IREB2	AC005332.3	0.541839	1.91458e-37	postive
DDX17	AC005332.3	0.718936	2.01792e-76	postive
LANCL1	AC005332.3	0.436904	1.80878e-23	postive
ABCC4	AC005332.3	0.409034	1.67083e-20	postive
TANK	AC005332.3	0.531533	7.57748e-36	postive
RNASE2	AC005332.3	0.619107	2.16539e-51	postive
PPP3CA	AC005332.3	0.451971	3.43474e-25	postive
PPP3CB	AC005332.3	0.463207	1.56736e-26	postive
NFAT5	AC005332.3	0.835287	1.92558e-124	postive
NFATC3	AC005332.3	0.507812	2.26239e-32	postive
KRAS	AC005332.3	0.499872	2.87076e-31	postive
NRAS	AC005332.3	0.456295	1.06134e-25	postive
MALT1	AC005332.3	0.600687	1.01959e-47	postive
PIK3CA	AC005332.3	0.746193	2.91695e-85	postive
PIK3CB	AC005332.3	0.546939	2.95747e-38	postive
AKT3	AC005332.3	0.523516	1.21534e-34	postive
GSK3B	AC005332.3	0.627479	3.83764e-53	postive
SEMA5A	AC005332.3	0.455185	1.43707e-25	postive
LTB4R2	AC005332.3	0.428114	1.66991e-22	postive
PLXNC1	AC005332.3	0.523169	1.36806e-34	postive
CDNF	AC005332.3	0.453419	2.32237e-25	postive
FGF7	AC005332.3	0.478365	2.02201e-28	postive
GMFB	AC005332.3	0.45513	1.45874e-25	postive
IL6ST	AC005332.3	0.685773	5.49534e-67	postive
OGN	AC005332.3	0.533219	4.18708e-36	postive
RABEP1	AC005332.3	0.455407	1.35278e-25	postive
ACVR1C	AC005332.3	0.462025	2.18055e-26	postive
ACVR2A	AC005332.3	0.716547	1.07137e-75	postive
ACVR2B	AC005332.3	0.721318	3.75451e-77	postive
ANGPTL1	AC005332.3	0.568117	8.89771e-42	postive
BMPR1A	AC005332.3	0.685167	7.95739e-67	postive
BMPR2	AC005332.3	0.703181	8.93357e-72	postive
CALCRL	AC005332.3	0.477051	2.9742e-28	postive
CRIM1	AC005332.3	0.412964	6.62702e-21	postive
CRLF3	AC005332.3	0.48329	4.69199e-29	postive
IL1RAP	AC005332.3	0.417032	2.51201e-21	postive
LEPR	AC005332.3	0.645528	4.1722e-57	postive
NR1D2	AC005332.3	0.625887	8.34238e-53	postive
NR2C1	AC005332.3	0.443588	3.1935e-24	postive
NR2C2	AC005332.3	0.737146	3.3206e-82	postive
NR3C1	AC005332.3	0.519877	4.18118e-34	postive
PPARA	AC005332.3	0.407571	2.35018e-20	postive
PRLR	AC005332.3	0.529637	1.47036e-35	postive
RARB	AC005332.3	0.468525	3.4919e-27	postive
RORA	AC005332.3	0.737111	3.40828e-82	postive
TGFBR1	AC005332.3	0.643022	1.53691e-56	postive
PTPN11	AC005332.3	0.437444	1.57444e-23	postive
SOS1	AC005332.3	0.674009	6.1716e-64	postive
SOS2	AC005332.3	0.610026	1.50086e-49	postive
BRAF	AC005332.3	0.741559	1.1124e-83	postive
PRKCA	AC005332.3	0.406716	2.86644e-20	postive
TEC	AC005332.3	0.496094	9.39842e-31	postive
PAK2	AC005332.3	0.458904	5.18229e-26	postive
CBL	AC005332.3	0.624088	1.99423e-52	postive
CBLB	AC005332.3	0.639335	1.02402e-55	postive
RASGRP1	AC005332.3	0.521787	2.18973e-34	postive
PDK1	AC005332.3	0.416531	2.83271e-21	postive
ORM1	AP001830.1	0.555184	1.34827e-39	postive
GRN	LINC01184	-0.41425	4.88412e-21	negative
PIK3R1	LINC01184	0.401786	8.90864e-20	postive
PSMC3	AP001816.1	0.442252	4.53051e-24	postive
PSMD8	AP001816.1	0.417374	2.31397e-21	postive
PSME1	AP001816.1	0.402207	8.09309e-20	postive
ULBP2	AP001816.1	0.412713	7.03248e-21	postive
S100A13	AP001816.1	0.4058	3.54378e-20	postive
S100A6	AP001816.1	0.496664	7.86538e-31	postive
S100P	AP001816.1	0.568983	6.30662e-42	postive
S100A16	AP001816.1	0.505016	5.57637e-32	postive
NEDD4	AP001816.1	-0.44746	1.14911e-24	negative
MAPK14	AP001816.1	-0.434109	3.69275e-23	negative
PRDX2	AP001816.1	0.413953	5.24149e-21	postive
SYTL1	AP001816.1	0.453308	2.39335e-25	postive
PPP4C	AP001816.1	0.502575	1.21801e-31	postive
HMGB1	AP001816.1	-0.414198	4.94535e-21	negative
MIF	AP001816.1	0.421847	7.83057e-22	postive
HRAS	AP001816.1	0.508749	1.66862e-32	postive
GSK3B	AP001816.1	-0.498078	5.0503e-31	negative
SEMA4B	AP001816.1	0.408268	1.99808e-20	postive
MYDGF	AP001816.1	0.580182	6.70344e-44	postive
NENF	AP001816.1	0.416361	2.95053e-21	postive
TOR2A	AP001816.1	0.401351	9.83695e-20	postive
IGF2R	AP001816.1	-0.407853	2.20071e-20	negative
IL17RC	AP001816.1	0.429461	1.1927e-22	postive
PTPN11	AP001816.1	-0.475349	4.89068e-28	negative
PAK2	AP001816.1	-0.466817	5.67238e-27	negative
CREB1	AC010536.2	0.565466	2.53507e-41	postive
UBR1	AC010536.2	0.500058	2.70715e-31	postive
CXCL8	AC010536.2	0.46422	1.17967e-26	postive
CXCL5	AC010536.2	0.42428	4.31493e-22	postive
ZC3HAV1	AC010536.2	0.575241	5.08428e-43	postive
ZC3HAV1L	AC010536.2	0.407634	2.31603e-20	postive
TLR2	AC010536.2	0.496492	8.29993e-31	postive
IL1B	AC010536.2	0.453459	2.29738e-25	postive
RBP5	AC010536.2	0.49859	4.29955e-31	postive
PI15	AC010536.2	0.407831	2.21217e-20	postive
CYBB	AC010536.2	0.409785	1.40176e-20	postive
IL15	AC010536.2	0.480885	9.60424e-29	postive
MUC4	AC010536.2	0.462373	1.9786e-26	postive
CYLD	AC010536.2	0.523006	1.44668e-34	postive
ITGAV	AC010536.2	0.426599	2.43327e-22	postive
EIF2AK2	AC010536.2	0.562779	7.25744e-41	postive
MAPK8	AC010536.2	0.516385	1.34919e-33	postive
WNT5A	AC010536.2	0.491416	3.99814e-30	postive
TLR1	AC010536.2	0.485508	2.41194e-29	postive
TCF7L2	AC010536.2	0.51747	9.38917e-34	postive
NFKBIZ	AC010536.2	0.571904	1.95994e-42	postive
SP1	AC010536.2	0.568444	7.81287e-42	postive
LIMS1	AC010536.2	0.424672	3.91738e-22	postive
IREB2	AC010536.2	0.48741	1.35719e-29	postive
DDX17	AC010536.2	0.64563	3.95613e-57	postive
PTGS2	AC010536.2	0.47767	2.48077e-28	postive
IRF9	AC010536.2	0.436675	1.91825e-23	postive
TANK	AC010536.2	0.420095	1.19935e-21	postive
AQP9	AC010536.2	0.431375	7.3759e-23	postive
JAK2	AC010536.2	0.415478	3.64485e-21	postive
OLR1	AC010536.2	0.441662	5.28414e-24	postive
NFAT5	AC010536.2	0.702719	1.20942e-71	postive
NFATC3	AC010536.2	0.620773	9.80014e-52	postive
KRAS	AC010536.2	0.408883	1.73107e-20	postive
MALT1	AC010536.2	0.472552	1.10034e-27	postive
PIK3CA	AC010536.2	0.530052	1.27213e-35	postive
AKT3	AC010536.2	0.457103	8.50474e-26	postive
GSK3B	AC010536.2	0.51577	1.65603e-33	postive
RASGRP3	AC010536.2	0.409401	1.53359e-20	postive
PROK2	AC010536.2	0.415709	3.44921e-21	postive
LTB4R2	AC010536.2	0.474436	6.37735e-28	postive
PLXNC1	AC010536.2	0.486234	1.93754e-29	postive
FGF7	AC010536.2	0.491883	3.46384e-30	postive
IL6ST	AC010536.2	0.513663	3.3314e-33	postive
INHBA	AC010536.2	0.49001	6.15159e-30	postive
NAMPT	AC010536.2	0.51255	4.81015e-33	postive
RABEP1	AC010536.2	0.422888	6.0713e-22	postive
TNFSF15	AC010536.2	0.482279	6.34669e-29	postive
ACVR2A	AC010536.2	0.511808	6.13988e-33	postive
ACVR2B	AC010536.2	0.565762	2.2567e-41	postive
ANGPTL1	AC010536.2	0.490459	5.36124e-30	postive
BMPR2	AC010536.2	0.482674	5.64057e-29	postive
FLT1	AC010536.2	0.405991	3.39063e-20	postive
IL1RAP	AC010536.2	0.588748	1.83819e-45	postive
INSR	AC010536.2	0.416767	2.67661e-21	postive
NR2C2	AC010536.2	0.633686	1.78096e-54	postive
NR3C1	AC010536.2	0.504259	7.11117e-32	postive
RORA	AC010536.2	0.581083	4.61457e-44	postive
TGFBR1	AC010536.2	0.50145	1.74184e-31	postive
LCP2	AC010536.2	0.519775	4.32767e-34	postive
SH3BP2	AC010536.2	0.401842	8.79682e-20	postive
SOS1	AC010536.2	0.65992	1.82998e-60	postive
SOS2	AC010536.2	0.436705	1.90341e-23	postive
BRAF	AC010536.2	0.663245	2.88379e-61	postive
PTPRC	AC010536.2	0.407076	2.63659e-20	postive
CBL	AC010536.2	0.654502	3.53224e-59	postive
CBLB	AC010536.2	0.603758	2.58615e-48	postive
RASGRP1	AC010536.2	0.595468	1.01432e-46	postive
PDK1	AC010536.2	0.574273	7.53382e-43	postive
TRAJ12	AC010536.2	0.784292	1.03753e-99	postive
CALCA	AC073508.3	0.59578	8.85353e-47	postive
ADIPOR2	AC125807.2	0.887982	5.26574e-161	postive
CREB1	AC243967.2	0.650426	3.14904e-58	postive
UBR1	AC243967.2	0.480532	1.06639e-28	postive
ZC3HAV1	AC243967.2	0.417635	2.17303e-21	postive
PI15	AC243967.2	0.449015	7.59472e-25	postive
NEDD4	AC243967.2	0.414068	5.1003e-21	postive
CYLD	AC243967.2	0.504136	7.39658e-32	postive
ITGAV	AC243967.2	0.539056	5.23448e-37	postive
EIF2AK2	AC243967.2	0.468217	3.81118e-27	postive
MAPK8	AC243967.2	0.520935	2.92361e-34	postive
PDGFRA	AC243967.2	0.463874	1.30018e-26	postive
WNT5A	AC243967.2	0.481883	7.14029e-29	postive
TLR1	AC243967.2	0.429904	1.06767e-22	postive
FGF2	AC243967.2	0.408991	1.68765e-20	postive
LMBR1	AC243967.2	0.441255	5.87586e-24	postive
SP1	AC243967.2	0.433755	4.0403e-23	postive
LIMS1	AC243967.2	0.523881	1.07282e-34	postive
IREB2	AC243967.2	0.480669	1.02393e-28	postive
DDX17	AC243967.2	0.57006	4.10455e-42	postive
ABCC4	AC243967.2	0.444866	2.28224e-24	postive
TANK	AC243967.2	0.507321	2.65197e-32	postive
NFAT5	AC243967.2	0.7244	4.15429e-78	postive
NFATC3	AC243967.2	0.493706	1.97367e-30	postive
MALT1	AC243967.2	0.507269	2.69715e-32	postive
PIK3CA	AC243967.2	0.615976	9.48183e-51	postive
PIK3CB	AC243967.2	0.441779	5.12609e-24	postive
AKT3	AC243967.2	0.466798	5.70197e-27	postive
GSK3B	AC243967.2	0.496259	8.92555e-31	postive
PLXNC1	AC243967.2	0.490767	4.87921e-30	postive
FGF7	AC243967.2	0.521748	2.21962e-34	postive
IL6ST	AC243967.2	0.589694	1.22749e-45	postive
IL7	AC243967.2	0.429321	1.23549e-22	postive
INHBA	AC243967.2	0.439961	8.22303e-24	postive
NAMPT	AC243967.2	0.464537	1.0794e-26	postive
ACVR2A	AC243967.2	0.560602	1.69024e-40	postive
ACVR2B	AC243967.2	0.605116	1.40347e-48	postive
ANGPTL1	AC243967.2	0.515517	1.80156e-33	postive
BMPR1A	AC243967.2	0.531157	8.64665e-36	postive
BMPR2	AC243967.2	0.631542	5.18406e-54	postive
IL1RAP	AC243967.2	0.475216	5.08312e-28	postive
LEPR	AC243967.2	0.450958	4.51201e-25	postive
NR1D2	AC243967.2	0.491758	3.59871e-30	postive
NR2C2	AC243967.2	0.619336	1.94213e-51	postive
NR3C1	AC243967.2	0.504776	6.02431e-32	postive
PRLR	AC243967.2	0.509974	1.1195e-32	postive
RARB	AC243967.2	0.510853	8.39715e-33	postive
RORA	AC243967.2	0.667064	3.3546e-62	postive
TGFBR1	AC243967.2	0.54434	7.69352e-38	postive
SOS1	AC243967.2	0.548275	1.80343e-38	postive
SOS2	AC243967.2	0.449944	5.92257e-25	postive
BRAF	AC243967.2	0.64436	7.67478e-57	postive
TEC	AC243967.2	0.421628	8.26008e-22	postive
CBL	AC243967.2	0.51305	4.0789e-33	postive
CBLB	AC243967.2	0.55685	7.15016e-40	postive
RASGRP1	AC243967.2	0.491112	4.38873e-30	postive
RBP5	AC018521.6	0.433235	4.61036e-23	postive
CMTM1	AC018521.6	0.447553	1.12095e-24	postive
NR2C2	AC018521.6	0.502437	1.27253e-31	postive
SH3BP2	AC018521.6	0.402579	7.4322e-20	postive
CALR	ZNF32-AS2	-0.411608	9.13007e-21	negative
CREB1	ZNF32-AS2	0.692381	9.16591e-69	postive
NFYA	ZNF32-AS2	0.458969	5.08949e-26	postive
NFYB	ZNF32-AS2	0.414698	4.39011e-21	postive
PSMC3	ZNF32-AS2	-0.444572	2.46601e-24	negative
PSMD8	ZNF32-AS2	-0.470423	2.03015e-27	negative
RFXAP	ZNF32-AS2	0.521468	2.44043e-34	postive
UBR1	ZNF32-AS2	0.538616	6.13175e-37	postive
LEAP2	ZNF32-AS2	0.450758	4.76133e-25	postive
ZC3HAV1	ZNF32-AS2	0.514888	2.21992e-33	postive
RBP5	ZNF32-AS2	0.418896	1.60314e-21	postive
R3HDML	ZNF32-AS2	0.493231	2.28562e-30	postive
NEDD4	ZNF32-AS2	0.407311	2.49692e-20	postive
CYLD	ZNF32-AS2	0.564675	3.45871e-41	postive
ITGAV	ZNF32-AS2	0.481058	9.12345e-29	postive
EIF2AK2	ZNF32-AS2	0.59188	4.80472e-46	postive
NOD1	ZNF32-AS2	0.413748	5.50262e-21	postive
MAPK8	ZNF32-AS2	0.54692	2.97878e-38	postive
WNT5A	ZNF32-AS2	0.428266	1.60788e-22	postive
PRDX2	ZNF32-AS2	-0.412877	6.76485e-21	negative
LMBR1	ZNF32-AS2	0.441791	5.11023e-24	postive
SP1	ZNF32-AS2	0.537317	9.76897e-37	postive
LIMS1	ZNF32-AS2	0.488789	8.92786e-30	postive
IREB2	ZNF32-AS2	0.526142	4.93682e-35	postive
DDX17	ZNF32-AS2	0.645491	4.25393e-57	postive
TANK	ZNF32-AS2	0.514198	2.79116e-33	postive
NFAT5	ZNF32-AS2	0.706539	9.694e-73	postive
NFATC3	ZNF32-AS2	0.455906	1.1803e-25	postive
KRAS	ZNF32-AS2	0.472506	1.11505e-27	postive
MALT1	ZNF32-AS2	0.450917	4.56143e-25	postive
PIK3CA	ZNF32-AS2	0.676645	1.3157e-64	postive
PIK3CB	ZNF32-AS2	0.478773	1.79343e-28	postive
AKT3	ZNF32-AS2	0.47633	3.67272e-28	postive
GSK3B	ZNF32-AS2	0.6389	1.27873e-55	postive
LTB4R2	ZNF32-AS2	0.526144	4.93388e-35	postive
PLXNC1	ZNF32-AS2	0.433087	4.78693e-23	postive
MYDGF	ZNF32-AS2	-0.424569	4.01878e-22	negative
FGF7	ZNF32-AS2	0.472789	1.02763e-27	postive
IL6ST	ZNF32-AS2	0.565389	2.61296e-41	postive
INHBA	ZNF32-AS2	0.416591	2.79214e-21	postive
INSL3	ZNF32-AS2	0.406471	3.03379e-20	postive
RABEP1	ZNF32-AS2	0.427823	1.79522e-22	postive
ACVR2A	ZNF32-AS2	0.574835	5.99799e-43	postive
ACVR2B	ZNF32-AS2	0.614724	1.70398e-50	postive
ANGPTL1	ZNF32-AS2	0.469193	2.88639e-27	postive
BMPR1A	ZNF32-AS2	0.547873	2.09358e-38	postive
BMPR2	ZNF32-AS2	0.653767	5.25368e-59	postive
IGF1R	ZNF32-AS2	0.439533	9.1879e-24	postive
IL1RAP	ZNF32-AS2	0.453149	2.49819e-25	postive
LEPR	ZNF32-AS2	0.448408	8.92855e-25	postive
NR1D2	ZNF32-AS2	0.509925	1.13737e-32	postive
NR2C2	ZNF32-AS2	0.652553	1.00952e-58	postive
NR3C1	ZNF32-AS2	0.502959	1.07743e-31	postive
PRLR	ZNF32-AS2	0.417218	2.40237e-21	postive
RORA	ZNF32-AS2	0.643943	9.5358e-57	postive
TGFBR1	ZNF32-AS2	0.514737	2.3341e-33	postive
SOS1	ZNF32-AS2	0.683626	2.02928e-66	postive
SOS2	ZNF32-AS2	0.530175	1.21899e-35	postive
BRAF	ZNF32-AS2	0.686833	2.87105e-67	postive
TEC	ZNF32-AS2	0.401151	1.02953e-19	postive
PAK2	ZNF32-AS2	0.501731	1.59289e-31	postive
CBL	ZNF32-AS2	0.614675	1.74327e-50	postive
CBLB	ZNF32-AS2	0.656926	9.46763e-60	postive
RASGRP1	ZNF32-AS2	0.504349	6.90777e-32	postive
PCSK1	COLCA1	0.470821	1.81129e-27	postive
FAM3D	COLCA1	0.439776	8.62668e-24	postive
RETNLB	COLCA1	0.695949	9.60226e-70	postive
PTGER2	COLCA1	0.480419	1.10289e-28	postive
CREB1	AC027097.1	0.820632	1.5481e-116	postive
NFYA	AC027097.1	0.40055	1.18027e-19	postive
NFYB	AC027097.1	0.482166	6.5623e-29	postive
PSMC3	AC027097.1	-0.43121	7.68969e-23	negative
PSMD2	AC027097.1	-0.402838	7.00581e-20	negative
PSMD4	AC027097.1	-0.426451	2.52455e-22	negative
PSMD8	AC027097.1	-0.414662	4.42767e-21	negative
RFXAP	AC027097.1	0.498373	4.60405e-31	postive
RFXANK	AC027097.1	-0.446718	1.39904e-24	negative
UBR1	AC027097.1	0.630409	9.08572e-54	postive
ZC3HAV1	AC027097.1	0.647347	1.60686e-57	postive
IFNAR1	AC027097.1	0.483195	4.82766e-29	postive
ANOS1	AC027097.1	0.465722	7.72937e-27	postive
TLR2	AC027097.1	0.447974	1.00217e-24	postive
RBP5	AC027097.1	0.48699	1.54151e-29	postive
PI15	AC027097.1	0.463589	1.40819e-26	postive
MAPK1	AC027097.1	0.434153	3.65204e-23	postive
CYBB	AC027097.1	0.468699	3.32249e-27	postive
NEDD4	AC027097.1	0.533038	4.46348e-36	postive
IL15	AC027097.1	0.472949	9.81125e-28	postive
CYLD	AC027097.1	0.712492	1.75014e-74	postive
ITGAV	AC027097.1	0.657136	8.44283e-60	postive
EIF2AK2	AC027097.1	0.67934	2.66599e-65	postive
NOD1	AC027097.1	0.465564	8.08311e-27	postive
MAPK8	AC027097.1	0.673552	8.05453e-64	postive
PDGFRA	AC027097.1	0.53658	1.271e-36	postive
WNT5A	AC027097.1	0.528201	2.42289e-35	postive
TLR1	AC027097.1	0.543043	1.23557e-37	postive
PRDX2	AC027097.1	-0.410179	1.27784e-20	negative
FGF2	AC027097.1	0.492516	2.85014e-30	postive
LMBR1	AC027097.1	0.557758	5.05081e-40	postive
SP1	AC027097.1	0.593069	2.87663e-46	postive
LIMS1	AC027097.1	0.686527	3.46405e-67	postive
IREB2	AC027097.1	0.664628	1.32822e-61	postive
DDX17	AC027097.1	0.751244	5.03066e-87	postive
SEPTIN7	AC027097.1	0.444121	2.77662e-24	postive
MAP2K2	AC027097.1	-0.462944	1.68691e-26	negative
LANCL1	AC027097.1	0.464028	1.24518e-26	postive
ABCC4	AC027097.1	0.506258	3.73937e-32	postive
TANK	AC027097.1	0.631513	5.25883e-54	postive
PIK3CG	AC027097.1	0.534442	2.71756e-36	postive
TBK1	AC027097.1	0.432217	5.9653e-23	postive
JAK2	AC027097.1	0.455623	1.27504e-25	postive
PTK2	AC027097.1	0.467843	4.23919e-27	postive
OLR1	AC027097.1	0.418619	1.71406e-21	postive
RNASE2	AC027097.1	0.462196	2.07864e-26	postive
PPP3CA	AC027097.1	0.488185	1.07286e-29	postive
PPP3CB	AC027097.1	0.532138	6.12803e-36	postive
NFAT5	AC027097.1	0.813585	5.47043e-113	postive
NFATC3	AC027097.1	0.542571	1.46721e-37	postive
KRAS	AC027097.1	0.540681	2.91269e-37	postive
NRAS	AC027097.1	0.465366	8.54736e-27	postive
MALT1	AC027097.1	0.697882	2.78833e-70	postive
CHUK	AC027097.1	0.46787	4.20738e-27	postive
PIK3R1	AC027097.1	0.40822	2.02075e-20	postive
PIK3CA	AC027097.1	0.785999	1.99575e-100	postive
PIK3CB	AC027097.1	0.571264	2.53418e-42	postive
AKT3	AC027097.1	0.64625	2.85956e-57	postive
GSK3B	AC027097.1	0.6624	4.62313e-61	postive
RASGRP3	AC027097.1	0.565851	2.1793e-41	postive
SLIT2	AC027097.1	0.431328	7.46402e-23	postive
EDNRB	AC027097.1	0.421434	8.6602e-22	postive
LTB4R2	AC027097.1	0.402502	7.56494e-20	postive
PLXNC1	AC027097.1	0.646743	2.20739e-57	postive
ROBO1	AC027097.1	0.427377	2.00603e-22	postive
FGF7	AC027097.1	0.613009	3.78712e-50	postive
GMFB	AC027097.1	0.499056	3.71292e-31	postive
GPI	AC027097.1	-0.40886	1.74015e-20	negative
GREM1	AC027097.1	0.486233	1.93796e-29	postive
HDGFL3	AC027097.1	0.515708	1.69076e-33	postive
IL6ST	AC027097.1	0.770762	2.92916e-94	postive
INHBA	AC027097.1	0.526324	4.63715e-35	postive
NAMPT	AC027097.1	0.508525	1.79482e-32	postive
OGN	AC027097.1	0.566317	1.81348e-41	postive
RABEP1	AC027097.1	0.551636	5.14733e-39	postive
TNFSF13B	AC027097.1	0.440459	7.22646e-24	postive
TOR2A	AC027097.1	-0.434285	3.53143e-23	negative
ACVR1C	AC027097.1	0.423933	4.69909e-22	postive
ACVR2A	AC027097.1	0.696618	6.26325e-70	postive
ACVR2B	AC027097.1	0.702171	1.73049e-71	postive
ANGPTL1	AC027097.1	0.643339	1.30438e-56	postive
BMPR1A	AC027097.1	0.702409	1.48121e-71	postive
BMPR2	AC027097.1	0.786819	8.99094e-101	postive
CALCRL	AC027097.1	0.528976	1.85129e-35	postive
CRIM1	AC027097.1	0.431016	8.07452e-23	postive
CRLF3	AC027097.1	0.520635	3.23574e-34	postive
FLT1	AC027097.1	0.476876	3.13067e-28	postive
IGF1R	AC027097.1	0.443986	2.87671e-24	postive
IL1R1	AC027097.1	0.451818	3.5797e-25	postive
IL1RAP	AC027097.1	0.541892	1.87811e-37	postive
LEPR	AC027097.1	0.590057	1.05098e-45	postive
NR1D2	AC027097.1	0.591786	5.0045e-46	postive
NR1H2	AC027097.1	-0.45115	4.28539e-25	negative
NR2C1	AC027097.1	0.430107	1.01453e-22	postive
NR2C2	AC027097.1	0.745599	4.67156e-85	postive
NR3C1	AC027097.1	0.66756	2.53036e-62	postive
NRP1	AC027097.1	0.489536	7.10982e-30	postive
OSMR	AC027097.1	0.436782	1.86638e-23	postive
PRLR	AC027097.1	0.472955	9.7947e-28	postive
RARB	AC027097.1	0.562524	8.01717e-41	postive
RORA	AC027097.1	0.828951	6.23436e-121	postive
TGFBR1	AC027097.1	0.694588	2.27952e-69	postive
PTPN11	AC027097.1	0.511743	6.27243e-33	postive
LCP2	AC027097.1	0.439272	9.8287e-24	postive
SOS1	AC027097.1	0.781065	2.24447e-98	postive
SOS2	AC027097.1	0.654969	2.74318e-59	postive
BRAF	AC027097.1	0.788883	1.19138e-101	postive
PTPRC	AC027097.1	0.5228	1.55176e-34	postive
TEC	AC027097.1	0.462952	1.68294e-26	postive
PAK2	AC027097.1	0.545158	5.69918e-38	postive
PAK4	AC027097.1	-0.420298	1.14159e-21	negative
ICOS	AC027097.1	0.416888	2.60005e-21	postive
CBLC	AC027097.1	-0.407058	2.64768e-20	negative
CBL	AC027097.1	0.703357	7.95386e-72	postive
CBLB	AC027097.1	0.747218	1.28981e-85	postive
RASGRP1	AC027097.1	0.698549	1.81507e-70	postive
PDK1	AC027097.1	0.534746	2.44016e-36	postive
TRAJ12	AC027097.1	0.473909	7.43111e-28	postive
CTSE	AL158206.1	0.448759	8.13114e-25	postive
PSMD2	AL391834.2	-0.417202	2.4116e-21	negative
RFXAP	AL391834.2	0.46988	2.37157e-27	postive
LMBR1	AL391834.2	0.409167	1.61964e-20	postive
DDX17	AL391834.2	0.417398	2.30052e-21	postive
HMGB1	AL391834.2	0.415848	3.33624e-21	postive
ACVR2A	AL391834.2	0.425141	3.49028e-22	postive
ACVR2B	AL391834.2	0.443447	3.31401e-24	postive
BMPR1A	AL391834.2	0.405252	4.02204e-20	postive
NR1D2	AL391834.2	0.42496	3.64942e-22	postive
NR2C2	AL391834.2	0.40627	3.17839e-20	postive
PRLR	AL391834.2	0.407966	2.14365e-20	postive
BRAF	AL391834.2	0.400233	1.26831e-19	postive
NR6A1	NBR2	0.40457	4.70709e-20	postive
LRSAM1	BX255925.1	0.470921	1.75981e-27	postive
TOR2A	BX255925.1	0.479467	1.46147e-28	postive
CALR	AL512791.1	-0.423438	5.30638e-22	negative
CREB1	AL512791.1	0.777034	9.72075e-97	postive
NFYB	AL512791.1	0.437134	1.70528e-23	postive
PSMC3	AL512791.1	-0.460909	2.97482e-26	negative
PSMC4	AL512791.1	-0.43511	2.86257e-23	negative
PSMD4	AL512791.1	-0.465544	8.12835e-27	negative
PSMD8	AL512791.1	-0.50296	1.0772e-31	negative
RFXANK	AL512791.1	-0.471398	1.53436e-27	negative
UBXN1	AL512791.1	-0.405702	3.62543e-20	negative
UBR1	AL512791.1	0.644531	7.02165e-57	postive
CXCL8	AL512791.1	0.482001	6.89273e-29	postive
CXCL5	AL512791.1	0.427455	1.96752e-22	postive
LEAP2	AL512791.1	0.462417	1.95475e-26	postive
ZC3HAV1	AL512791.1	0.686996	2.59806e-67	postive
IFNAR1	AL512791.1	0.482974	5.15655e-29	postive
ANOS1	AL512791.1	0.425637	3.08773e-22	postive
TLR2	AL512791.1	0.545256	5.49695e-38	postive
IL1B	AL512791.1	0.481553	7.87723e-29	postive
RBP5	AL512791.1	0.485086	2.73783e-29	postive
PI15	AL512791.1	0.479893	1.28875e-28	postive
CYBB	AL512791.1	0.546269	3.78686e-38	postive
TRIM5	AL512791.1	0.41849	1.76837e-21	postive
NEDD4	AL512791.1	0.406252	3.19218e-20	postive
IL15	AL512791.1	0.523056	1.42214e-34	postive
TNFAIP3	AL512791.1	0.421761	7.99779e-22	postive
CYLD	AL512791.1	0.711206	4.20177e-74	postive
ITGAV	AL512791.1	0.616341	7.98987e-51	postive
EIF2AK2	AL512791.1	0.655596	1.95293e-59	postive
MAPK8	AL512791.1	0.633783	1.69636e-54	postive
PDGFRA	AL512791.1	0.529651	1.46349e-35	postive
WNT5A	AL512791.1	0.570359	3.64215e-42	postive
AHNAK	AL512791.1	0.420767	1.01884e-21	postive
TLR1	AL512791.1	0.608707	2.74711e-49	postive
PRDX2	AL512791.1	-0.477071	2.95705e-28	negative
FGF2	AL512791.1	0.426352	2.58688e-22	postive
TCF7L2	AL512791.1	0.445901	1.73684e-24	postive
NFKBIZ	AL512791.1	0.540715	2.87757e-37	postive
LMBR1	AL512791.1	0.477136	2.90076e-28	postive
SP1	AL512791.1	0.712368	1.9051e-74	postive
LIMS1	AL512791.1	0.645484	4.27058e-57	postive
IREB2	AL512791.1	0.630769	7.60403e-54	postive
RELA	AL512791.1	-0.405369	3.91509e-20	negative
IL7R	AL512791.1	0.437966	1.37672e-23	postive
IL1A	AL512791.1	0.42413	4.47639e-22	postive
DDX17	AL512791.1	0.77976	7.67048e-98	postive
PTGS2	AL512791.1	0.542644	1.42885e-37	postive
MAP2K2	AL512791.1	-0.4687	3.32177e-27	negative
PPP4C	AL512791.1	-0.428116	1.66914e-22	negative
TANK	AL512791.1	0.543037	1.23804e-37	postive
PIK3CG	AL512791.1	0.518971	5.67337e-34	postive
AQP9	AL512791.1	0.459633	4.23718e-26	postive
JAK2	AL512791.1	0.507391	2.59236e-32	postive
OLR1	AL512791.1	0.607646	4.45733e-49	postive
RNASE2	AL512791.1	0.433648	4.15241e-23	postive
PPP3CA	AL512791.1	0.503489	9.0961e-32	postive
PPP3CB	AL512791.1	0.463603	1.40259e-26	postive
NFAT5	AL512791.1	0.819532	5.67432e-116	postive
NFATC3	AL512791.1	0.578095	1.58416e-43	postive
KRAS	AL512791.1	0.587589	3.00937e-45	postive
MALT1	AL512791.1	0.631589	5.06495e-54	postive
CHUK	AL512791.1	0.417751	2.11323e-21	postive
NFKBIB	AL512791.1	-0.419115	1.52057e-21	negative
PIK3R1	AL512791.1	0.412593	7.23601e-21	postive
PIK3CA	AL512791.1	0.718516	2.71e-76	postive
PIK3CB	AL512791.1	0.520469	3.42342e-34	postive
AKT3	AL512791.1	0.647978	1.15268e-57	postive
GSK3B	AL512791.1	0.648371	9.36421e-58	postive
RASGRP3	AL512791.1	0.521061	2.80182e-34	postive
PROK2	AL512791.1	0.480924	9.49563e-29	postive
SLIT2	AL512791.1	0.454517	1.72349e-25	postive
FPR2	AL512791.1	0.428169	1.64698e-22	postive
LTB4R2	AL512791.1	0.551788	4.86055e-39	postive
PLXNC1	AL512791.1	0.6447	6.4296e-57	postive
MYDGF	AL512791.1	-0.415327	3.77806e-21	negative
FGF7	AL512791.1	0.623605	2.51836e-52	postive
GMFB	AL512791.1	0.539835	3.95393e-37	postive
HDGFL3	AL512791.1	0.412105	8.11967e-21	postive
IL6ST	AL512791.1	0.741105	1.58245e-83	postive
INHBA	AL512791.1	0.644392	7.54912e-57	postive
NAMPT	AL512791.1	0.573099	1.21128e-42	postive
OGN	AL512791.1	0.474168	6.89413e-28	postive
PDGFC	AL512791.1	0.423187	5.64238e-22	postive
RABEP1	AL512791.1	0.530883	9.51585e-36	postive
TNFSF13B	AL512791.1	0.444276	2.66614e-24	postive
TNFSF15	AL512791.1	0.518293	7.12534e-34	postive
ACVR1C	AL512791.1	0.423399	5.35751e-22	postive
ACVR2A	AL512791.1	0.66197	5.87494e-61	postive
ACVR2B	AL512791.1	0.669691	7.4961e-63	postive
ANGPTL1	AL512791.1	0.57078	3.07679e-42	postive
BMPR1A	AL512791.1	0.563169	6.23444e-41	postive
BMPR2	AL512791.1	0.734959	1.74239e-81	postive
CRLF3	AL512791.1	0.462673	1.81982e-26	postive
CSF2RB	AL512791.1	0.429225	1.26545e-22	postive
FLT1	AL512791.1	0.47402	7.19521e-28	postive
IGF1R	AL512791.1	0.42437	4.22004e-22	postive
IL1R1	AL512791.1	0.498496	4.42977e-31	postive
IL1RAP	AL512791.1	0.66569	7.29986e-62	postive
LEPR	AL512791.1	0.468524	3.49308e-27	postive
NR1D2	AL512791.1	0.502961	1.07672e-31	postive
NR1H2	AL512791.1	-0.434892	3.02623e-23	negative
NR2C1	AL512791.1	0.406112	3.29713e-20	postive
NR2C2	AL512791.1	0.732111	1.47148e-80	postive
NR3C1	AL512791.1	0.671959	2.02931e-63	postive
NR4A3	AL512791.1	0.403944	5.43645e-20	postive
NRP1	AL512791.1	0.516738	1.19934e-33	postive
PPARA	AL512791.1	0.407547	2.36326e-20	postive
RARB	AL512791.1	0.473313	8.83127e-28	postive
RORA	AL512791.1	0.787532	4.48482e-101	postive
TGFBR1	AL512791.1	0.722213	1.9882e-77	postive
PTPN11	AL512791.1	0.53869	5.9702e-37	postive
LCP2	AL512791.1	0.573899	8.76427e-43	postive
SH3BP2	AL512791.1	0.486213	1.94997e-29	postive
SOS1	AL512791.1	0.783673	1.8776e-99	postive
SOS2	AL512791.1	0.66093	1.04629e-60	postive
BRAF	AL512791.1	0.805092	6.59896e-109	postive
PTPRC	AL512791.1	0.545948	4.26229e-38	postive
TEC	AL512791.1	0.467994	4.06124e-27	postive
PAK2	AL512791.1	0.592062	4.44346e-46	postive
ICOS	AL512791.1	0.400315	1.24498e-19	postive
CBL	AL512791.1	0.821717	4.26338e-117	postive
CBLB	AL512791.1	0.704356	4.12206e-72	postive
RASGRP1	AL512791.1	0.726232	1.10636e-78	postive
PDK1	AL512791.1	0.592932	3.05191e-46	postive
TRAJ12	AL512791.1	0.597246	4.65897e-47	postive
TRAJ49	AL512791.1	0.418059	1.96197e-21	postive
CREB1	AC073896.3	0.562095	9.47376e-41	postive
RFXANK	AC073896.3	-0.407969	2.14237e-20	negative
UBXN1	AC073896.3	-0.42316	5.67981e-22	negative
UBR1	AC073896.3	0.498315	4.68806e-31	postive
LEAP2	AC073896.3	0.455034	1.4975e-25	postive
ZC3HAV1	AC073896.3	0.560664	1.65015e-40	postive
MAPK1	AC073896.3	0.403758	5.67309e-20	postive
IL15	AC073896.3	0.476736	3.26156e-28	postive
CYLD	AC073896.3	0.497123	6.81242e-31	postive
EIF2AK2	AC073896.3	0.570048	4.12426e-42	postive
MAPK8	AC073896.3	0.545054	5.92013e-38	postive
LMBR1	AC073896.3	0.464498	1.09129e-26	postive
SP1	AC073896.3	0.577138	2.34528e-43	postive
LIMS1	AC073896.3	0.453348	2.3671e-25	postive
IREB2	AC073896.3	0.576295	3.30991e-43	postive
DDX17	AC073896.3	0.621849	5.85833e-52	postive
TANK	AC073896.3	0.414056	5.11499e-21	postive
NFAT5	AC073896.3	0.605826	1.01815e-48	postive
NFATC3	AC073896.3	0.565581	2.42301e-41	postive
KRAS	AC073896.3	0.442665	4.06699e-24	postive
MALT1	AC073896.3	0.475315	4.939e-28	postive
PIK3CA	AC073896.3	0.493537	2.07966e-30	postive
GSK3B	AC073896.3	0.514787	2.29568e-33	postive
PLXNC1	AC073896.3	0.430199	9.91332e-23	postive
CMTM1	AC073896.3	0.412223	7.89685e-21	postive
IL6ST	AC073896.3	0.531252	8.36315e-36	postive
ACVR2A	AC073896.3	0.487967	1.14648e-29	postive
ACVR2B	AC073896.3	0.532487	5.42035e-36	postive
BMPR1A	AC073896.3	0.495861	1.01063e-30	postive
BMPR2	AC073896.3	0.515659	1.71822e-33	postive
NR1D2	AC073896.3	0.460261	3.56057e-26	postive
NR2C2	AC073896.3	0.656392	1.26656e-59	postive
NR3C1	AC073896.3	0.400935	1.08153e-19	postive
PRLR	AC073896.3	0.401649	9.19269e-20	postive
RORA	AC073896.3	0.593995	1.92598e-46	postive
TGFBR1	AC073896.3	0.42021	1.16643e-21	postive
SOS1	AC073896.3	0.60443	1.91174e-48	postive
BRAF	AC073896.3	0.605227	1.33449e-48	postive
PAK2	AC073896.3	0.403446	6.09396e-20	postive
CBL	AC073896.3	0.556253	8.97636e-40	postive
CBLB	AC073896.3	0.522611	1.65465e-34	postive
RASGRP1	AC073896.3	0.527703	2.87906e-35	postive
PDK1	AC073896.3	0.43255	5.48311e-23	postive
TRAJ12	AC073896.3	0.531047	8.98398e-36	postive
CREB1	AC007038.1	0.821185	8.03224e-117	postive
NFYA	AC007038.1	0.44197	4.87732e-24	postive
NFYB	AC007038.1	0.424757	3.83651e-22	postive
RFXAP	AC007038.1	0.601909	5.91834e-48	postive
UBR1	AC007038.1	0.55758	5.40698e-40	postive
LEAP2	AC007038.1	0.461227	2.7231e-26	postive
ZC3HAV1	AC007038.1	0.521288	2.59422e-34	postive
IFNAR1	AC007038.1	0.464204	1.18525e-26	postive
ANOS1	AC007038.1	0.403259	6.36064e-20	postive
R3HDML	AC007038.1	0.414184	4.96184e-21	postive
PI15	AC007038.1	0.440184	7.76152e-24	postive
NEDD4	AC007038.1	0.493479	2.11712e-30	postive
CYLD	AC007038.1	0.607473	4.82134e-49	postive
ITGAV	AC007038.1	0.601325	7.67644e-48	postive
EIF2AK2	AC007038.1	0.6066	7.16939e-49	postive
NOD1	AC007038.1	0.420503	1.08634e-21	postive
MAPK8	AC007038.1	0.637352	2.81056e-55	postive
PDGFRA	AC007038.1	0.470599	1.93008e-27	postive
WNT5A	AC007038.1	0.48837	1.01434e-29	postive
TLR1	AC007038.1	0.452326	3.12074e-25	postive
FGF2	AC007038.1	0.493368	2.19065e-30	postive
LMBR1	AC007038.1	0.572447	1.57533e-42	postive
SP1	AC007038.1	0.503507	9.04503e-32	postive
LIMS1	AC007038.1	0.643852	9.99485e-57	postive
IREB2	AC007038.1	0.617282	5.13229e-51	postive
RELA	AC007038.1	-0.406283	3.16893e-20	negative
DDX17	AC007038.1	0.705908	1.4756e-72	postive
LANCL1	AC007038.1	0.42897	1.34871e-22	postive
ABCC4	AC007038.1	0.469408	2.71448e-27	postive
TANK	AC007038.1	0.632546	3.14671e-54	postive
PIK3CG	AC007038.1	0.407574	2.34844e-20	postive
RNASE2	AC007038.1	0.452311	3.13418e-25	postive
PPP3CA	AC007038.1	0.42844	1.53935e-22	postive
PPP3CB	AC007038.1	0.53453	2.634e-36	postive
NFAT5	AC007038.1	0.838432	3.06701e-126	postive
NFATC3	AC007038.1	0.469707	2.49161e-27	postive
KRAS	AC007038.1	0.534972	2.25206e-36	postive
NRAS	AC007038.1	0.462159	2.10041e-26	postive
MALT1	AC007038.1	0.61235	5.1388e-50	postive
CHUK	AC007038.1	0.432646	5.35175e-23	postive
PIK3CA	AC007038.1	0.794302	5.28123e-104	postive
PIK3CB	AC007038.1	0.563907	4.67326e-41	postive
AKT3	AC007038.1	0.548364	1.74504e-38	postive
GSK3B	AC007038.1	0.656744	1.04557e-59	postive
PLXNC1	AC007038.1	0.549144	1.30606e-38	postive
FGF7	AC007038.1	0.548546	1.63087e-38	postive
GMFB	AC007038.1	0.467056	5.30041e-27	postive
HDGFL3	AC007038.1	0.472711	1.05113e-27	postive
IL6ST	AC007038.1	0.728315	2.42429e-79	postive
INHBA	AC007038.1	0.437267	1.64811e-23	postive
NAMPT	AC007038.1	0.448841	7.95556e-25	postive
OGN	AC007038.1	0.522343	1.81279e-34	postive
RABEP1	AC007038.1	0.428552	1.49692e-22	postive
ACVR1C	AC007038.1	0.468374	3.64492e-27	postive
ACVR2A	AC007038.1	0.72633	1.03021e-78	postive
ACVR2B	AC007038.1	0.694947	1.81541e-69	postive
ANGPTL1	AC007038.1	0.604715	1.68117e-48	postive
BMPR1A	AC007038.1	0.725378	2.05193e-78	postive
BMPR2	AC007038.1	0.79565	1.33834e-104	postive
CALCRL	AC007038.1	0.465069	9.2928e-27	postive
CRLF3	AC007038.1	0.5235	1.22188e-34	postive
IL1RAP	AC007038.1	0.471969	1.3018e-27	postive
LEPR	AC007038.1	0.611968	6.13244e-50	postive
NR1D2	AC007038.1	0.62158	6.66195e-52	postive
NR2C1	AC007038.1	0.471471	1.50251e-27	postive
NR2C2	AC007038.1	0.694012	3.28145e-69	postive
NR3C1	AC007038.1	0.574044	8.26683e-43	postive
PRLR	AC007038.1	0.541029	2.56865e-37	postive
RARB	AC007038.1	0.524631	8.2991e-35	postive
RORA	AC007038.1	0.835825	9.54198e-125	postive
TGFBR1	AC007038.1	0.658606	3.77221e-60	postive
PTPN11	AC007038.1	0.405097	4.16906e-20	postive
SOS1	AC007038.1	0.687379	2.05292e-67	postive
SOS2	AC007038.1	0.598459	2.73296e-47	postive
BRAF	AC007038.1	0.756032	9.78126e-89	postive
TEC	AC007038.1	0.47876	1.8005e-28	postive
PAK2	AC007038.1	0.499196	3.55345e-31	postive
CBL	AC007038.1	0.596341	6.92906e-47	postive
CBLB	AC007038.1	0.696003	9.27238e-70	postive
RASGRP1	AC007038.1	0.568542	7.51468e-42	postive
PDK1	AC007038.1	0.468952	3.09182e-27	postive
CREB1	AL136531.1	0.578106	1.57713e-43	postive
UBR1	AL136531.1	0.500887	2.082e-31	postive
LEAP2	AL136531.1	0.433553	4.2528e-23	postive
ZC3HAV1	AL136531.1	0.585165	8.38283e-45	postive
RBP5	AL136531.1	0.588677	1.89493e-45	postive
DUOX1	AL136531.1	0.406222	3.21426e-20	postive
IL15	AL136531.1	0.519542	4.6801e-34	postive
CYLD	AL136531.1	0.523805	1.10104e-34	postive
ITGAV	AL136531.1	0.420646	1.04929e-21	postive
EIF2AK2	AL136531.1	0.564413	3.83249e-41	postive
NOD1	AL136531.1	0.400753	1.12713e-19	postive
MAPK8	AL136531.1	0.497479	6.09544e-31	postive
WNT5A	AL136531.1	0.413262	6.1763e-21	postive
AHNAK	AL136531.1	0.418144	1.9225e-21	postive
TCF7L2	AL136531.1	0.485671	2.29599e-29	postive
NFKBIZ	AL136531.1	0.455691	1.25187e-25	postive
SP1	AL136531.1	0.557429	5.72869e-40	postive
IREB2	AL136531.1	0.449772	6.20234e-25	postive
DDX17	AL136531.1	0.691157	1.97364e-68	postive
IRF9	AL136531.1	0.4713	1.57818e-27	postive
TANK	AL136531.1	0.425818	2.95242e-22	postive
JAK2	AL136531.1	0.409136	1.6317e-20	postive
NFAT5	AL136531.1	0.717197	6.81297e-76	postive
NFATC3	AL136531.1	0.63111	6.42366e-54	postive
MALT1	AL136531.1	0.496178	9.15523e-31	postive
PIK3CA	AL136531.1	0.543786	9.42111e-38	postive
AKT3	AL136531.1	0.440702	6.78499e-24	postive
GSK3B	AL136531.1	0.486689	1.68832e-29	postive
RASGRP3	AL136531.1	0.430809	8.50682e-23	postive
LTB4R2	AL136531.1	0.500143	2.63509e-31	postive
PLXNC1	AL136531.1	0.493584	2.04945e-30	postive
CMTM1	AL136531.1	0.511537	6.71123e-33	postive
FGF7	AL136531.1	0.430881	8.35385e-23	postive
IL6ST	AL136531.1	0.508346	1.90226e-32	postive
RABEP1	AL136531.1	0.432806	5.13997e-23	postive
ACVR2A	AL136531.1	0.484051	3.73635e-29	postive
ACVR2B	AL136531.1	0.612455	4.89449e-50	postive
ANGPTL1	AL136531.1	0.508306	1.92708e-32	postive
BMPR1A	AL136531.1	0.449457	6.74818e-25	postive
BMPR2	AL136531.1	0.510057	1.08956e-32	postive
IL1RAP	AL136531.1	0.422092	7.37698e-22	postive
INSR	AL136531.1	0.434737	3.14745e-23	postive
LEPR	AL136531.1	0.439223	9.95478e-24	postive
NR2C2	AL136531.1	0.746752	1.86975e-85	postive
NR3C1	AL136531.1	0.486954	1.55839e-29	postive
RORA	AL136531.1	0.629138	1.70079e-53	postive
TGFBR1	AL136531.1	0.463401	1.48458e-26	postive
SH3BP2	AL136531.1	0.464668	1.04031e-26	postive
SOS1	AL136531.1	0.637665	2.39756e-55	postive
SOS2	AL136531.1	0.458801	5.33133e-26	postive
BRAF	AL136531.1	0.65747	7.03407e-60	postive
TEC	AL136531.1	0.433435	4.38228e-23	postive
CBL	AL136531.1	0.61627	8.26294e-51	postive
CBLB	AL136531.1	0.627555	3.69813e-53	postive
RASGRP1	AL136531.1	0.609506	1.90565e-49	postive
PDK1	AL136531.1	0.483077	5.00098e-29	postive
TRAJ12	AL136531.1	0.757863	2.11496e-89	postive
CREB1	AC025287.3	0.625368	1.07349e-52	postive
UBR1	AC025287.3	0.59488	1.31077e-46	postive
CXCL5	AC025287.3	0.416535	2.82994e-21	postive
LEAP2	AC025287.3	0.422602	6.51138e-22	postive
ZC3HAV1	AC025287.3	0.614709	1.7156e-50	postive
ZC3HAV1L	AC025287.3	0.409288	1.57448e-20	postive
TLR2	AC025287.3	0.481027	9.20987e-29	postive
RBP5	AC025287.3	0.599086	2.07225e-47	postive
DUOX1	AC025287.3	0.435134	2.84509e-23	postive
PI15	AC025287.3	0.433742	4.05417e-23	postive
IL15	AC025287.3	0.52434	9.16949e-35	postive
CYLD	AC025287.3	0.603265	3.22577e-48	postive
ITGAV	AC025287.3	0.496205	9.07783e-31	postive
EIF2AK2	AC025287.3	0.580365	6.21404e-44	postive
NOD1	AC025287.3	0.447471	1.14564e-24	postive
MAPK8	AC025287.3	0.53193	6.59159e-36	postive
PDGFRA	AC025287.3	0.457146	8.40493e-26	postive
WNT5A	AC025287.3	0.520712	3.15281e-34	postive
AHNAK	AC025287.3	0.433293	4.54321e-23	postive
TLR1	AC025287.3	0.508329	1.91303e-32	postive
TCF7L2	AC025287.3	0.401575	9.34759e-20	postive
NFKBIZ	AC025287.3	0.53208	6.25349e-36	postive
LMBR1	AC025287.3	0.400771	1.12247e-19	postive
SP1	AC025287.3	0.59863	2.53463e-47	postive
LIMS1	AC025287.3	0.452383	3.07355e-25	postive
IREB2	AC025287.3	0.495837	1.01803e-30	postive
DDX17	AC025287.3	0.740639	2.27137e-83	postive
IRF9	AC025287.3	0.527288	3.32421e-35	postive
TANK	AC025287.3	0.474504	6.25368e-28	postive
PIK3CG	AC025287.3	0.457566	7.49087e-26	postive
JAK2	AC025287.3	0.455352	1.37316e-25	postive
RNASE2	AC025287.3	0.413132	6.36881e-21	postive
PPP3CA	AC025287.3	0.427701	1.85075e-22	postive
NFAT5	AC025287.3	0.786234	1.5893e-100	postive
NFATC3	AC025287.3	0.667423	2.73497e-62	postive
KRAS	AC025287.3	0.423264	5.53706e-22	postive
MALT1	AC025287.3	0.53295	4.60358e-36	postive
PIK3CA	AC025287.3	0.620531	1.09969e-51	postive
PIK3CB	AC025287.3	0.470861	1.79057e-27	postive
AKT3	AC025287.3	0.560338	1.8722e-40	postive
GSK3B	AC025287.3	0.546806	3.10717e-38	postive
RASGRP3	AC025287.3	0.491785	3.56964e-30	postive
LTB4R2	AC025287.3	0.569347	5.4544e-42	postive
PLXNC1	AC025287.3	0.567043	1.36132e-41	postive
CMTM1	AC025287.3	0.570046	4.12702e-42	postive
FGF7	AC025287.3	0.537599	8.83041e-37	postive
IL6ST	AC025287.3	0.566821	1.48617e-41	postive
INHBA	AC025287.3	0.497028	7.01989e-31	postive
INSL3	AC025287.3	0.44201	4.82598e-24	postive
NAMPT	AC025287.3	0.489245	7.77046e-30	postive
RABEP1	AC025287.3	0.481248	8.62385e-29	postive
TNFSF15	AC025287.3	0.407035	2.6621e-20	postive
ACVR2A	AC025287.3	0.568182	8.67078e-42	postive
ACVR2B	AC025287.3	0.63028	9.68507e-54	postive
ANGPTL1	AC025287.3	0.568859	6.62343e-42	postive
BMPR1A	AC025287.3	0.520708	3.15682e-34	postive
BMPR2	AC025287.3	0.575019	5.5658e-43	postive
CRLF3	AC025287.3	0.412187	7.96523e-21	postive
FLT1	AC025287.3	0.429595	1.15335e-22	postive
IGF1R	AC025287.3	0.426858	2.28187e-22	postive
IL1RAP	AC025287.3	0.568863	6.61451e-42	postive
INSR	AC025287.3	0.480406	1.10699e-28	postive
LEPR	AC025287.3	0.471122	1.66091e-27	postive
NR1D2	AC025287.3	0.402132	8.23299e-20	postive
NR2C2	AC025287.3	0.811768	4.25183e-112	postive
NR3C1	AC025287.3	0.569868	4.43068e-42	postive
NRP1	AC025287.3	0.450542	5.04509e-25	postive
PPARA	AC025287.3	0.432895	5.02562e-23	postive
RARB	AC025287.3	0.422958	5.968e-22	postive
RORA	AC025287.3	0.672966	1.1325e-63	postive
TGFBR1	AC025287.3	0.56683	1.48091e-41	postive
LCP2	AC025287.3	0.489047	8.25401e-30	postive
SH3BP2	AC025287.3	0.52251	1.71305e-34	postive
SOS1	AC025287.3	0.667037	3.40694e-62	postive
SOS2	AC025287.3	0.526332	4.62504e-35	postive
BRAF	AC025287.3	0.704752	3.17363e-72	postive
PRKCA	AC025287.3	0.406596	2.9475e-20	postive
PTPRC	AC025287.3	0.425694	3.04471e-22	postive
TEC	AC025287.3	0.458362	6.01648e-26	postive
PAK2	AC025287.3	0.434574	3.28134e-23	postive
CBL	AC025287.3	0.720036	9.30069e-77	postive
CBLB	AC025287.3	0.668043	1.92262e-62	postive
RASGRP1	AC025287.3	0.642585	1.92711e-56	postive
PDK1	AC025287.3	0.530487	1.09306e-35	postive
TRAJ12	AC025287.3	0.677178	9.60763e-65	postive
TRPC4AP	LINC02441	0.419354	1.4353e-21	postive
CHP2	LINC02441	0.454651	1.66205e-25	postive
HNF4A	LINC02441	0.471846	1.34866e-27	postive
NR1I2	LINC02441	0.457208	8.26265e-26	postive
FYN	LINC02441	-0.425567	3.1413e-22	negative
CALR	GABPB1-AS1	-0.408022	2.11599e-20	negative
CREB1	GABPB1-AS1	0.627145	4.5188e-53	postive
RFXAP	GABPB1-AS1	0.438926	1.07483e-23	postive
UBR1	GABPB1-AS1	0.555747	1.08842e-39	postive
CXCL5	GABPB1-AS1	0.426864	2.27856e-22	postive
LEAP2	GABPB1-AS1	0.479656	1.38223e-28	postive
ZC3HAV1	GABPB1-AS1	0.557797	4.9771e-40	postive
TLR2	GABPB1-AS1	0.414949	4.13472e-21	postive
RBP5	GABPB1-AS1	0.47191	1.32416e-27	postive
PI15	GABPB1-AS1	0.407607	2.33088e-20	postive
NEDD4	GABPB1-AS1	0.430577	9.01601e-23	postive
IL15	GABPB1-AS1	0.514659	2.39529e-33	postive
CYLD	GABPB1-AS1	0.530139	1.23446e-35	postive
ITGAV	GABPB1-AS1	0.459055	4.9699e-26	postive
EIF2AK2	GABPB1-AS1	0.545697	4.67434e-38	postive
MAPK8	GABPB1-AS1	0.509675	1.23422e-32	postive
PDGFRA	GABPB1-AS1	0.407442	2.42197e-20	postive
WNT5A	GABPB1-AS1	0.508316	1.92051e-32	postive
TLR1	GABPB1-AS1	0.443792	3.02703e-24	postive
LMBR1	GABPB1-AS1	0.428009	1.71396e-22	postive
SP1	GABPB1-AS1	0.544187	8.1368e-38	postive
LIMS1	GABPB1-AS1	0.47513	5.21275e-28	postive
IREB2	GABPB1-AS1	0.558349	4.02753e-40	postive
DDX17	GABPB1-AS1	0.700386	5.5361e-71	postive
TANK	GABPB1-AS1	0.47225	1.20062e-27	postive
NFAT5	GABPB1-AS1	0.746573	2.15677e-85	postive
NFATC3	GABPB1-AS1	0.538198	7.12575e-37	postive
KRAS	GABPB1-AS1	0.446252	1.58295e-24	postive
MALT1	GABPB1-AS1	0.531585	7.44183e-36	postive
PIK3CA	GABPB1-AS1	0.595912	8.35691e-47	postive
PIK3CB	GABPB1-AS1	0.433713	4.08435e-23	postive
AKT3	GABPB1-AS1	0.511477	6.84294e-33	postive
GSK3B	GABPB1-AS1	0.552207	4.15333e-39	postive
LTB4R2	GABPB1-AS1	0.537956	7.76952e-37	postive
PLXNC1	GABPB1-AS1	0.483059	5.02749e-29	postive
FGF7	GABPB1-AS1	0.468976	3.07037e-27	postive
IL6ST	GABPB1-AS1	0.554039	2.08132e-39	postive
INHBA	GABPB1-AS1	0.433933	3.86166e-23	postive
NAMPT	GABPB1-AS1	0.454119	1.92077e-25	postive
ACVR2A	GABPB1-AS1	0.557045	6.63563e-40	postive
ACVR2B	GABPB1-AS1	0.611316	8.28887e-50	postive
ANGPTL1	GABPB1-AS1	0.507065	2.88073e-32	postive
BMPR1A	GABPB1-AS1	0.508406	1.86572e-32	postive
BMPR2	GABPB1-AS1	0.598794	2.35797e-47	postive
CRLF3	GABPB1-AS1	0.401656	9.17677e-20	postive
IGF1R	GABPB1-AS1	0.404691	4.57703e-20	postive
IL1RAP	GABPB1-AS1	0.486537	1.76789e-29	postive
LEPR	GABPB1-AS1	0.444063	2.81974e-24	postive
NR1D2	GABPB1-AS1	0.405854	3.50001e-20	postive
NR2C2	GABPB1-AS1	0.689525	5.45206e-68	postive
NR3C1	GABPB1-AS1	0.519849	4.22074e-34	postive
RORA	GABPB1-AS1	0.665719	7.18067e-62	postive
TGFBR1	GABPB1-AS1	0.558556	3.71953e-40	postive
SH3BP2	GABPB1-AS1	0.429921	1.06291e-22	postive
SOS1	GABPB1-AS1	0.632747	2.84601e-54	postive
SOS2	GABPB1-AS1	0.519989	4.02596e-34	postive
BRAF	GABPB1-AS1	0.67	6.27624e-63	postive
PAK2	GABPB1-AS1	0.460774	3.08804e-26	postive
CBL	GABPB1-AS1	0.638382	1.66489e-55	postive
CBLB	GABPB1-AS1	0.59241	3.82277e-46	postive
RASGRP1	GABPB1-AS1	0.587714	2.85375e-45	postive
PDK1	GABPB1-AS1	0.497391	6.2643e-31	postive
TRAJ12	GABPB1-AS1	0.468931	3.10987e-27	postive
CALR	AC026368.1	-0.408989	1.68877e-20	negative
CREB1	AC026368.1	0.7397	4.69238e-83	postive
UBR1	AC026368.1	0.578868	1.1529e-43	postive
CXCL8	AC026368.1	0.456767	9.32618e-26	postive
CXCL5	AC026368.1	0.479062	1.64673e-28	postive
ZC3HAV1	AC026368.1	0.600574	1.07213e-47	postive
IFNAR1	AC026368.1	0.405273	4.00245e-20	postive
TLR2	AC026368.1	0.501302	1.8256e-31	postive
IL1B	AC026368.1	0.420725	1.02922e-21	postive
RBP5	AC026368.1	0.409946	1.34973e-20	postive
PI15	AC026368.1	0.439275	9.82049e-24	postive
CYBB	AC026368.1	0.409447	1.5171e-20	postive
NEDD4	AC026368.1	0.411384	9.62562e-21	postive
IL15	AC026368.1	0.453478	2.28549e-25	postive
CYLD	AC026368.1	0.652744	9.11472e-59	postive
ITGAV	AC026368.1	0.556153	9.32643e-40	postive
EIF2AK2	AC026368.1	0.596854	5.53275e-47	postive
MAPK8	AC026368.1	0.639959	7.44362e-56	postive
PDGFRA	AC026368.1	0.467377	4.83939e-27	postive
WNT5A	AC026368.1	0.596853	5.53736e-47	postive
TLR1	AC026368.1	0.518177	7.40747e-34	postive
FGF2	AC026368.1	0.416314	2.98397e-21	postive
NFKBIZ	AC026368.1	0.440311	7.50945e-24	postive
LMBR1	AC026368.1	0.548954	1.40175e-38	postive
SP1	AC026368.1	0.623425	2.74665e-52	postive
LIMS1	AC026368.1	0.605492	1.18383e-48	postive
IREB2	AC026368.1	0.573519	1.02204e-42	postive
DDX17	AC026368.1	0.679639	2.23031e-65	postive
PTGS2	AC026368.1	0.468135	3.9015e-27	postive
TANK	AC026368.1	0.537921	7.8677e-37	postive
PIK3CG	AC026368.1	0.426164	2.71057e-22	postive
JAK2	AC026368.1	0.426804	2.31258e-22	postive
OLR1	AC026368.1	0.450721	4.8083e-25	postive
RNASE2	AC026368.1	0.431437	7.26203e-23	postive
PPP3CA	AC026368.1	0.481804	7.31029e-29	postive
PPP3CB	AC026368.1	0.420492	1.08911e-21	postive
NFAT5	AC026368.1	0.872325	1.81026e-148	postive
NFATC3	AC026368.1	0.55385	2.23564e-39	postive
KRAS	AC026368.1	0.518255	7.21718e-34	postive
MALT1	AC026368.1	0.609318	2.07716e-49	postive
PIK3CA	AC026368.1	0.685667	5.86358e-67	postive
PIK3CB	AC026368.1	0.482852	5.34805e-29	postive
AKT3	AC026368.1	0.600554	1.0817e-47	postive
GSK3B	AC026368.1	0.644059	8.97395e-57	postive
RASGRP3	AC026368.1	0.415629	3.51568e-21	postive
PROK2	AC026368.1	0.407866	2.19452e-20	postive
LTB4R2	AC026368.1	0.414205	4.93698e-21	postive
PLXNC1	AC026368.1	0.540258	3.39397e-37	postive
FGF7	AC026368.1	0.568397	7.96152e-42	postive
GMFB	AC026368.1	0.432884	5.0386e-23	postive
IL6ST	AC026368.1	0.678017	5.84734e-65	postive
INHBA	AC026368.1	0.557261	6.10899e-40	postive
NAMPT	AC026368.1	0.570675	3.20949e-42	postive
OGN	AC026368.1	0.452816	2.73435e-25	postive
RABEP1	AC026368.1	0.430656	8.8384e-23	postive
TNFSF15	AC026368.1	0.44793	1.01419e-24	postive
ACVR2A	AC026368.1	0.628819	1.98994e-53	postive
ACVR2B	AC026368.1	0.716382	1.20112e-75	postive
ANGPTL1	AC026368.1	0.578202	1.51607e-43	postive
BMPR1A	AC026368.1	0.562997	6.66815e-41	postive
BMPR2	AC026368.1	0.706172	1.23831e-72	postive
CRLF3	AC026368.1	0.438998	1.05512e-23	postive
IGF1R	AC026368.1	0.472655	1.06813e-27	postive
IL1RAP	AC026368.1	0.620202	1.28647e-51	postive
LEPR	AC026368.1	0.451518	3.88076e-25	postive
NR1D2	AC026368.1	0.501417	1.76037e-31	postive
NR2C2	AC026368.1	0.703754	6.12647e-72	postive
NR3C1	AC026368.1	0.574292	7.47477e-43	postive
NRP1	AC026368.1	0.420336	1.13125e-21	postive
PRLR	AC026368.1	0.429743	1.11157e-22	postive
RARB	AC026368.1	0.452771	2.76715e-25	postive
RORA	AC026368.1	0.748842	3.50995e-86	postive
TGFBR1	AC026368.1	0.702698	1.22584e-71	postive
PTPN11	AC026368.1	0.460906	2.97699e-26	postive
LCP2	AC026368.1	0.430891	8.3313e-23	postive
SOS1	AC026368.1	0.697168	4.40637e-70	postive
SOS2	AC026368.1	0.557577	5.41446e-40	postive
BRAF	AC026368.1	0.805575	3.91379e-109	postive
PTPRC	AC026368.1	0.402561	7.46375e-20	postive
TEC	AC026368.1	0.449785	6.1802e-25	postive
PAK2	AC026368.1	0.504607	6.35991e-32	postive
CBL	AC026368.1	0.737853	1.93628e-82	postive
CBLB	AC026368.1	0.69105	2.1101e-68	postive
RASGRP1	AC026368.1	0.654493	3.54981e-59	postive
PDK1	AC026368.1	0.562913	6.88997e-41	postive
TRAJ12	AC026368.1	0.485048	2.76933e-29	postive
NR2C2	LINC01389	0.438546	1.18557e-23	postive
SEM1	PAXIP1-AS1	0.41207	8.18777e-21	postive
CREB1	AL157394.1	0.698166	2.32217e-70	postive
PSMC3	AL157394.1	-0.415604	3.53689e-21	negative
PSMD4	AL157394.1	-0.446713	1.40095e-24	negative
RFXANK	AL157394.1	-0.463328	1.51505e-26	negative
ADRM1	AL157394.1	-0.414283	4.84558e-21	negative
UBXN1	AL157394.1	-0.453942	2.01515e-25	negative
UBR1	AL157394.1	0.581814	3.4064e-44	postive
CXCL8	AL157394.1	0.528397	2.26354e-35	postive
CXCL5	AL157394.1	0.48211	6.67321e-29	postive
CXCL6	AL157394.1	0.413486	5.85582e-21	postive
ZC3HAV1	AL157394.1	0.635473	7.26432e-55	postive
IFNAR1	AL157394.1	0.466631	5.97897e-27	postive
TLR2	AL157394.1	0.577948	1.68299e-43	postive
IL1B	AL157394.1	0.497307	6.43136e-31	postive
RBP5	AL157394.1	0.45486	1.56988e-25	postive
PI15	AL157394.1	0.481986	6.92461e-29	postive
MAPK1	AL157394.1	0.411578	9.19524e-21	postive
CYBB	AL157394.1	0.564236	4.1081e-41	postive
TRIM5	AL157394.1	0.417619	2.18164e-21	postive
IL15	AL157394.1	0.616122	8.85735e-51	postive
TNFAIP3	AL157394.1	0.419745	1.30563e-21	postive
CYLD	AL157394.1	0.67996	1.84103e-65	postive
ITGAV	AL157394.1	0.604065	2.25236e-48	postive
TLR8	AL157394.1	0.437872	1.41058e-23	postive
EIF2AK2	AL157394.1	0.608444	3.09683e-49	postive
MAPK8	AL157394.1	0.635714	6.43222e-55	postive
PDGFRA	AL157394.1	0.51455	2.48375e-33	postive
WNT5A	AL157394.1	0.591433	5.82527e-46	postive
TLR1	AL157394.1	0.635828	6.07478e-55	postive
FGF2	AL157394.1	0.467309	4.9332e-27	postive
TCF7L2	AL157394.1	0.499055	3.71459e-31	postive
MSR1	AL157394.1	0.442805	3.9213e-24	postive
NFKBIZ	AL157394.1	0.556889	7.04278e-40	postive
LMBR1	AL157394.1	0.401024	1.05966e-19	postive
SP1	AL157394.1	0.646015	3.23406e-57	postive
DAXX	AL157394.1	-0.417576	2.20434e-21	negative
LIMS1	AL157394.1	0.626507	6.16772e-53	postive
IREB2	AL157394.1	0.58123	4.34242e-44	postive
RELA	AL157394.1	-0.412833	6.83613e-21	negative
IL7R	AL157394.1	0.458203	6.28651e-26	postive
IL1A	AL157394.1	0.481035	9.18814e-29	postive
DDX17	AL157394.1	0.700277	5.9413e-71	postive
PTGS2	AL157394.1	0.524995	7.32595e-35	postive
MAP2K2	AL157394.1	-0.439006	1.05276e-23	negative
TRIM22	AL157394.1	0.429967	1.05073e-22	postive
TANK	AL157394.1	0.57512	5.34108e-43	postive
PIK3CG	AL157394.1	0.533085	4.3908e-36	postive
AQP9	AL157394.1	0.473482	8.41013e-28	postive
CCR1	AL157394.1	0.406553	2.97711e-20	postive
JAK2	AL157394.1	0.597358	4.43602e-47	postive
OLR1	AL157394.1	0.561719	1.09645e-40	postive
RNASE2	AL157394.1	0.467176	5.12365e-27	postive
PPP3CA	AL157394.1	0.53374	3.48436e-36	postive
PPP3CB	AL157394.1	0.469953	2.32253e-27	postive
NFAT5	AL157394.1	0.785863	2.27712e-100	postive
NFATC3	AL157394.1	0.581317	4.187e-44	postive
KRAS	AL157394.1	0.582209	2.88962e-44	postive
MALT1	AL157394.1	0.675838	2.115e-64	postive
CHUK	AL157394.1	0.474366	6.50935e-28	postive
PIK3CA	AL157394.1	0.641946	2.68051e-56	postive
PIK3CB	AL157394.1	0.458851	5.25838e-26	postive
AKT3	AL157394.1	0.59577	8.89022e-47	postive
GSK3B	AL157394.1	0.528685	2.04845e-35	postive
RASGRP3	AL157394.1	0.519597	4.59459e-34	postive
PROK2	AL157394.1	0.464484	1.09536e-26	postive
SLIT2	AL157394.1	0.421508	8.50634e-22	postive
FPR2	AL157394.1	0.401966	8.55101e-20	postive
PLXNC1	AL157394.1	0.665459	8.31753e-62	postive
FGF7	AL157394.1	0.633407	2.04723e-54	postive
GMFB	AL157394.1	0.521219	2.65518e-34	postive
IL6ST	AL157394.1	0.713751	7.39151e-75	postive
INHBA	AL157394.1	0.599762	1.53659e-47	postive
NAMPT	AL157394.1	0.618317	3.14711e-51	postive
OGN	AL157394.1	0.457648	7.323e-26	postive
PDGFC	AL157394.1	0.408941	1.70776e-20	postive
RABEP1	AL157394.1	0.536828	1.16318e-36	postive
TNFSF13B	AL157394.1	0.477427	2.66393e-28	postive
TNFSF15	AL157394.1	0.482684	5.62304e-29	postive
[truncated: 42,285 more rows]
